# Supplementary material for: Type 2 diabetes pathway-specific polygenic risk scores elucidate heterogeneity in clinical presentation, disease progression and diabetic complications in 18,217 Chinese individuals with type 2 diabetes
Source: Diabetologia. 2024 Nov 12;68(3):602–14. doi: 10.1007/s00125-024-06309-y (PMC11832604; doi:10.1007/s00125-024-06309-y)
Supplement: Supplementary file 2 — ESM Tables (XLSX 469 KB) [file 125_2024_6309_MOESM2_ESM.xlsx]

## Sheet: ESM Table 1
Numbers of cases and controls at baseline and progressors (event cases) during follow-up period in HKDR and HKDB
	HKDR			HKDB
clinical outcomes	baseline		follow-up	baseline		follow-up
	cases	controls	progressors	cases	controls	progressors
failure of oral antidiabetic drugs	223	5800	1752 (30.2%)	3003	9191	1167 (12.7%)
insulin initiation	560	5463	2832 (51.8%)	3907	8287	968 (11.7%)
albuminuria	466	5557	2448 (44.1%)	4018	8176	870 (10.6%)
end-stage renal disease	90	5933	921 (15.5%)	440	11754	411 (3.5%)
chronic kidney diseases	1425	4598	2141 (46.6%)	3414	8780	900 (10.3%)
coronary heart disease	507	5516	862 (15.6%)	2111	10083	293 (2.9%)
ischemic stroke	155	5868	431 (7.3%)	1765	10429	104 (1%)
cardiovascular disease	921	5102	1380 (27%)	2993	9201	441 (4.8%)
atrial fibrillation	24	5999	541 (9%)	717	11477	189 (1.6%)
heart failure	153	5870	725 (12.4%)	560	11634	168 (1.4%)

## Sheet: ESM Table 4
Description of hard-clustering genetic clusters and numbers of SNPs used in our study
Genetic cluster	Number of SNPs in the original study	Number of SNPs used in our study			Exemplar loci	Key relevant traits	Physiological impact
		HKDR	HKDB-P1	HKDB-P2
Beta-cell +PI	91	73 (1)	75 (4)	71 (3)	TCF7L2, KCNQ1, CDKAL1, CDKN2A-CDKN2B, SLC30A8	FG* (+), 2hG * (+), HbA1c (+), PI * (+)	Insulin deficiency
Beta-cell -PI	89	77	80 (4)	75 (4)	CDC123-CAMK1D, HNF1B, KCNJ11-ABCC8, HNF4A, HNF1A	FG* (+), +2hG* (+), HbA1c (+), PI * (-)	Insulin deficiency
Residual glycaemic	389	344 (8)	336 (11)	332 (11)	GCC1-PAX4-LEP, ANKRD55, GCKR, UBE2E2	FG* (+), HbA1c (+)	Insulin deficiency
Body fat	273	238 (4)	232 (12)	222 (11)	ZMIZ1, HMGA2, CTBP1	body fat (+), ASAT* (+)	Insulin resistance
Lipodystrophy	45	40 (1)	42 (2)	38 (2)	IRS1, GRB14-COBBL1, PPARG	FI* (+), WHR (+), body fat (-), GFAT* (-), TG (+), HDL (-), BP (+)	Insulin resistance
Liver/lipid metabolism	3	3	3	3	TOMM40-APOE-GIPR, TM6SF2, PNPLA3	LDL (-), TC (-), liver fat (+), liver biomarkers (+)	Insulin deficiency, Insulin resistance
Metabolic syndrome	166	148 (3)	141 (3)	139 (4)	IGF2BP2, CCND2, HHEX-IDE, JAZF1, GPSM1	FG* (+), FI* (+), WHR (+), VAT* (+), GFAT* (-), TG (+), HDL (-), BP (+)	Insulin resistance
Obesity	233	219 (1)	215 (9)	211 (11)	FTO, MC4R, MACF1, TMEM18	BMI (+), WHR (+), body fat (+), BMR (+), TG (+), HDL (-)	Insulin resistance
The number in the bracket indicates number of proxy SNPs
+/−: T2D risk alleles associated with increased or decreased phenotype values.
ASAT, abdominal subcutaneous adipose tissue volume; BMI, body mass index; BMR, basal metabolic rate; BP, blood pressure; FG, fasting glucose; FI, fasting insulin; GFAT, gluteofemoral adipose tissue volume; HbA1c, glycated haemoglobin; HDL, high-density lipoprotein cholesterol; LDL, low-density lipoprotein cholesterol; PI, proinsulin; TC, total cholesterol; TG, triglycerides; VAT, visceral adipose…
*Adjusted for BMI.

## Sheet: ESM Table 5
Description of soft-clustering genetic clusters and number of SNPs used in our study
Genetic cluster	Number of SNPs in the original study (EAS)	Number of SNPs used in our study			Exemplar loci (multi-ancestry)	Key relevant traits	Physiological impact
		HKDR	HKDB-P1	HKDB-P2
ALP Negative	4	4	4	4	ABO, FADS1	ALP (−), RBC count (−), Hgb concentration (−)	Insulin resistance
Beta Cell 1	53	53	52	53 (2)	CDKAL1, C2CD4A, HHEX, ST6GAL1, LDHB, TET2	CIR (−), disposition index (−)	Insulin deficiency
Beta Cell 2	31	31	29	31 (5)	GCK, TCF7L2, SLC30A8, SLC2A2, ADCY5, DGKB	HbA1c female (+), FG* (+), Glucose male (+), proinsulin (+)	Insulin deficiency
Bilirubin	2	2	2	2	UGT1A3	Bilirubin (+)	Unclear
Cholesterol	5	5	5	5	APOE, NECTIN2, TM6SF2, POLK/HMGCR	CRP male (+), Cholesterol (−), apolipoprotein A (+)	Unclear
Hyper Insulin	33	33	32	33 (1)	PDE3A, RBM6, TRAF3, CNTN2	disposition index (+), CIR (+)	Insulin resistance
Lipodystrophy 1	33	33	32	33 (1)	VEGFA, CCFC92, CITED2, GRB14/COBLL1	GFAT* (−), VAT/GFAT ratio (+), adiponectin (−)	Insulin resistance
Lipodystrophy 2	20	19	18	19	PNPLA3, PARG, IRS1, PEPD, ANKRD55	ALT (+), ISI* (−), AST (+), GGT (+)	Insulin resistance
Liver-Lipid	5	5	4	5	GCKR, FADS1, PPIP5K1	TG female (−), SHBG male (+), IGF-1 female (+), albumin male (−)	Insulin resistance
Obesity	42	42	41 (1)	41 (3)	FTO, MC4R	BMI male (+), ASAT (+), waist circumference female (+), Trunk fat % female (+)	Insulin resistance
Proinsulin	9	9	9	9	ARAP1/STARD10, VEGFA	Proinsulin (−), VAT (−)	Insulin deficiency
SHBG-LpA	3	3	2	3	SHBG, SLC22A3, STAG1	SHBG male (−), LpA female (+), estradiol female (−)	Unclear
The number in the bracket indicates number of proxy SNPs
+/−: T2D risk alleles associated with increased or decreased phenotype values.
ALP, alkaline phosphatase; ALT, alanine transaminase; ASAT, abdominal subcutaneous adipose tissue; AST, aspartate transaminase; CIR, corrected insulin response; CRP, C-reactive protein; DI, disposition index, FG, fasting glucose; FI, fasting insulin; GFAT, gluteofemoral adipose tissue; GGT, gamma-glutamyltransferase; Hgb, hemoglobin; IGF-1, Insuline-like growth factor 1; LpA; lipoprotein A; RBC, …
*Adjusted for BMI.

## Sheet: ESM Table 6
SNPs of hard-clustering psPRSs in our study
					Effect allele frequency				proxy SNP
SNP	ID	cluster	Effect allele	Effect size	original (EAS)	HKDR	HKDB-P1	HKDB-P2	HKDR	HKDB-P1	HKDB-P2
rs12138597	1:2189477:T:C	Body fat	T	0.016	0.6046	0.649948	0.650214	0.655642
rs12402498	1:6673780:C:G	Obesity	G	0.0194	0.1767	0.12919	0.123591	0.121022
rs6697896	1:11301196:C:G	Metabolic syndrome	G	0.0377	0.8925	0.931177	0.897949	0.905003
rs12746673	1:16050470:A:C	Residual glycaemic	C	0.0348	0.0592	0.0204246	0.0230753	0.0231574
rs10927878	1:16319957:C:T	Body fat	C	0.0138	0.9669	0.988575	0.987588	0.986743
rs10916784	1:20729451:G:C	Beta cell -PI	G	0.0359	0.2446	0.256345	0.297613	0.265733
rs12119086	1:24371508:G:A	Residual glycaemic	G	0.0677	0.843	0.825928	0.833504	0.838443
rs61776586	1:26438933:T:C	Body fat	T	0.0709	0.9816	0.977524	0.978374	0.978322
rs2873789	1:28991547:C:G	Residual glycaemic	C	0.022	0.2302	0.2572	0.295063	0.308973
rs139751114	1:33303114:C:T	Obesity	C	-0.0159	0.825	0.773177	0.787002	0.772381
rs11576244	1:36758061:C:T	Metabolic syndrome	T	0.0281	0.0679	0.0703035	0.0797543	0.0814785
rs188918325	1:39803572:G:A	Residual glycaemic	A	-0.0127	0.0016
rs3768321	1:40035928:G:T	Obesity	T	0.0578	0.1334	0.119845	0.108863	0.123014
rs35042446	1:40703244:G:A	Obesity	A	-0.05	0.0041
rs4626927	1:46248645:C:T	Residual glycaemic	T	0.0403	0.6359	0.638534	0.591362	0.602967
rs2008713	1:47702368:T:C	Obesity	T	-0.0016	0.9542	0.97546	0.976546	0.977762
rs12063943	1:51223263:T:C	Metabolic syndrome	T	0.093	0.9033	0.919954	0.924783	0.912641
rs12140915	1:58255182:C:G	Residual glycaemic	G	0.0573	0.0227	0.0122453	0.0135696	0.0125165
rs12140153	1:62579891:G:T	Obesity	G	-0.1774	0.9888		0.999411
rs2269247	1:64107284:C:T	Beta cell -PI	C	0.0581	0.8105	0.782709	0.781354	0.775152
rs10789175	1:65662981:A:G	Residual glycaemic	G	0.0223	0.6373	0.691734	0.680622	0.671285
rs1571151	1:65988706:A:G	Obesity	G	0.0366	0.0826	0.0588024	0.0563469	0.0576015
rs2815749	1:72814783:A:G	Obesity	G	-0.0028	0.9784	0.984276				rs2613507	rs2613507
rs4970658	1:82465778:G:A	Obesity	A	0.0254	0.0569	0.0598217	0.0618827	0.0572927
rs6692233	1:84327214:G:A	Obesity	A	0.0167	0.2907	0.275728	0.281453	0.283606
rs6604014	1:93215718:T:C	Body fat	T	0.0307	0.0769	0.098203		0.143641		rs4847301
rs11165431	1:95963173:A:G	Residual glycaemic	G	0.0122	0.6571	0.643192	0.640635	0.622914
rs321234	1:96479066:T:A	Residual glycaemic	A	0.0243	0.884	0.856551	0.830817	0.815407
rs12757257	1:96898302:G:A	Obesity	A	0.014	0.4247	0.351893	0.351285	0.361428
rs1410467	1:98886596:C:T	Beta cell -PI	C	0.0378	0.0797	0.085418	0.111541	0.114212
rs6577334	1:103214274:G:A	Body fat	A	0.0185	0.382	0.396078	0.384192	0.382507
rs12066815	1:107883043:A:G	Obesity	G	0.0367	0.1677	0.184385	0.183437	0.18031
rs333947	1:110470764:G:A	Body fat	A	0.0367	0.2912	0.287797	0.27564	0.273516
rs12033257	1:112318484:A:G	Obesity	A	0.0258	0.3506	0.312399	0.329419	0.379098
rs1127215	1:117532790:C:T	Residual glycaemic	C	0.0328	0.7329	0.75535	0.757209	0.761246
rs1146297	1:117910682:G:A	Obesity	A	0.002	0.5896	0.61347	0.599415	0.597401
rs320369	1:118143517:A:G	Beta cell -PI	A	0.0258	0.1567	0.072952	0.096653	0.105934
rs2493389	1:120474178:C:T	Body fat	T	0.0669	0.0283	0.038165	0.0347902	0.0358814
rs59689207	1:146722484:G:A	Beta cell +PI	A	0.0513	0.2149	0.131473	0.130255
rs80296758	1:147101355:T:C	Residual glycaemic	T	-0.472	0.9974	0.999915	0.99992
rs12758483	1:150515744:T:C	Body fat	C	0.0154	0.307	0.359013	0.330987
rs116279971	1:150684486:T:C	Metabolic syndrome	T	0.6129	0.9987	0.999505		0.999878
rs35550545	1:151000183:G:A	Residual glycaemic	A	0.0365	0.0859	0.077985	0.0774176				rs6702344
rs4971038	1:151359478:G:A	Residual glycaemic	G	-0.0291	0.6038	0.598972	0.633172	0.619953
rs1685635	1:154292320:G:A	Beta cell +PI	A	0.0293	0.3884	0.387054	0.384293	0.377308
rs4971072	1:155273869:G:A	Beta cell +PI	G	0.0141	0.7377	0.67627	0.707641	0.683857
rs2227199	1:172359780:A:G	Lipodystrophy	A	0.0158	0.1112	0.14367	0.159927	0.168908
rs539515	1:177889025:A:C	Obesity	C	0.0568	0.2168	0.148712	0.1462	0.149158
rs74128490	1:177915778:A:G	Obesity	A	0.0101	0.9664	0.978276	0.981048	0.978408
rs2816177	1:179248952:A:G	Body fat	G	0.0266	0.4443	0.49177	0.454752	0.486172
rs4129858	1:183004334:A:G	Body fat	G	0.019	0.4654	0.506932	0.491238	0.48584
rs1327123	1:184014593:G:C	Obesity	C	0.0405	0.4603	0.489799	0.486611	0.475238
rs12025652	1:198451136:A:G	Residual glycaemic	G	0.0267	0.4833	0.474054	0.469327	0.471159
rs12128213	1:200197538:A:G	Body fat	A	0.0189	0.9668	0.991703	0.988732				rs12130750
rs10919896	1:200298191:C:T	Body fat	T	0.0276	0.468	0.426397	0.420708	0.419908
rs10920270	1:201856521:C:G	Obesity	C	-0.005	0.9041	0.900796	0.896056	0.902799
rs13303359	1:203518873:A:C	Lipodystrophy	A	0.0201	0.6104	0.599502	0.633779	0.583156
rs6689629	1:204539291:A:G	Body fat	A	0.0399	0.6064	0.597	0.60687	0.601812
rs4951159	1:205012106:G:C	Metabolic syndrome	C	0.1852	0.9795
rs4950978	1:205024573:C:T	Body fat	T	0.0094	0.4751	0.484807	0.466079	0.479592
rs708723	1:205739266:C:T	Obesity	C	0.0125	0.4735	0.414235	0.424254	0.446581
rs11120291	1:206616101:G:A	Residual glycaemic	G	0.0288	0.7705	0.74707	0.760638	0.754068
rs77570671	1:210361351:C:A	Obesity	A	0.0286	0.1677	0.206432	0.197015	0.201325
rs11277	1:211745154:C:G	Residual glycaemic	G	0.0206	0.4673	0.469235	0.437854	0.448538
rs6540733	1:212392953:T:C	Body fat	T	0.0109	0.7646	0.814107	0.811851	0.811514
rs3123307	1:213160826:G:A	Body fat	A	0.0204	0.4756	0.466253	0.439275	0.452263
rs11120157	1:213714381:G:A	Beta cell +PI	G	0.0163	0.2867	0.313135	0.33958	0.33445
rs12117411	1:213952992:T:C	Residual glycaemic	T	0.0195	0.8746	0.957736	0.937908	0.955359
rs61818951	1:214029578:C:G	Residual glycaemic	G	0.3577	0.0111
rs17712208	1:214150445:T:A	Beta cell +PI	A	-0.3406	0.0116				rs7416578	rs74344091	rs1353718
rs340874	1:214159256:T:C	Beta cell +PI	C	0.0485	0.384	0.415312	0.428135	0.430225
rs76378634	1:214216946:A:G	Residual glycaemic	A	0.0577	0.9883
rs72755403	1:214223408:T:C	Residual glycaemic	T	0.091	0.9923
rs74139610	1:214284310:A:G	Beta cell -PI	G	0.0913	0.0263	0.012987	0.0145863	0.0130261
rs1415287	1:219742537:C:T	Lipodystrophy	C	0.0272	0.6637	0.795077	0.792819	0.802661
rs12068632	1:227399214:C:T	Body fat	C	0.0236	0.6479	0.699723	0.715629	0.698649
rs348330	1:229672955:G:A	Beta cell +PI	G	0.0555	0.6881	0.701722	0.6703	0.669027
rs1726669	1:236427387:A:T	Residual glycaemic	T	0.0312	0.3799	0.422813	0.41251	0.403431
rs62107261	2:422144:T:C	Obesity	T	0.1376	0.9936		0.999786
rs35142762	2:636790:T:C	Obesity	T	0.1006	0.9062	0.933068	0.935498	0.930629
rs147020059	2:5831932:G:C	Body fat	G	0.022	0.6674	0.669434	0.668742	0.706246
rs12468070	2:6159981:C:T	Obesity	C	0.0183	0.5912	0.595224	0.600386	0.608981
rs12328987	2:8630749:G:A	Beta cell -PI	G	0.0719	0.9334	0.9779	0.979776	0.974898
rs4668481	2:16229032:A:C	Residual glycaemic	A	0.0393	0.4129	0.452096	0.472192	0.479116
rs11680058	2:16574669:G:A	Residual glycaemic	A	0.0408	0.8625	0.851195		0.813814
rs5023163	2:16663741:C:T	Beta cell -PI	T	-0.0413	0.0079
rs7579323	2:18702074:G:A	Metabolic syndrome	A	0.0349	0.9463	0.988577	0.987797
rs13023418	2:25569823:A:G	Metabolic syndrome	A	0.033	0.8087	0.852585	0.853821	0.848335
rs41521945	2:25938077:A:T	Residual glycaemic	T	0.0315	0.0652	0.0910343	0.0930194	0.0936358
rs7603413	2:26561117:C:A	Body fat	C	0	0.7923	0.719177	0.720814	0.734068
rs72806909	2:27198666:G:A	Residual glycaemic	G	0.2916	0.9939
rs4665372	2:27325837:T:A	Body fat	T	0.0133	0.7507	0.771435	0.765898	0.77139
rs1260326	2:27730940:T:C	Residual glycaemic	C	0.0708	0.4585	0.542161	0.550479	0.545496
rs8179236	2:27741633:C:G	Body fat	G	0.1749	0.0067
rs1012311	2:40475022:G:C	Residual glycaemic	C	0.0288	0.5283	0.532764	0.509377	0.513822
rs11124906	2:43197221:G:C	Metabolic syndrome	G	0.0175	0.6007	0.547294	0.553046	0.542059
rs4952673	2:43423870:G:A	Beta cell +PI	A	0.0157	0.7903	0.684355	0.6892	0.667509
rs62137415	2:43569728:C:T	Beta cell +PI	T	0.1012	0.0073	0.00560032	0.00701171	0.00382244
rs76675804	2:43611883:T:C	Beta cell +PI	T	0.1355	0.99	0.998197	0.99833	0.998771
rs10201401	2:44810480:G:A	Body fat	A	0.0356	0.525	0.400465	0.403945	0.407908
rs12712928	2:45192080:G:C	Beta cell +PI	C	0.0545	0.4017	0.442539	0.422456	0.434604
rs11691374	2:48155484:C:A	Body fat	A	0.1016	0.0212	0.00192196
rs6741951	2:58959112:G:A	Obesity	A	0.0372	0.1766	0.208627	0.210023	0.202545
rs17049820	2:59139507:T:C	Obesity	T	0.0192	0.5406	0.522706	0.557066	0.576704
rs117882378	2:59144691:T:C	Residual glycaemic	C	0.0249	0.0276	0.0236526	0.0218718	0.0222107
rs7599151	2:59308101:A:G	Obesity	A	0.0159	0.3203	0.385924	0.387263	0.385873
rs72806282	2:59527396:G:A	Residual glycaemic	G	0.2267	0.9937
rs980329	2:60285100:T:C	Obesity	C	0.0158	0.3213	0.29495	0.291464	0.281827
rs7608259	2:60532608:A:G	Residual glycaemic	G	0.0431	0.0275	0.0128416	0.0226621	0.0226754
rs243018	2:60586707:C:G	Beta cell +PI	G	0.0578	0.6662	0.654029	0.650104	0.646633
rs6545816	2:60714861:A:C	Residual glycaemic	C	-0.0299	0.7994	0.768208	0.768965	0.766328
rs2540949	2:65284231:A:T	Metabolic syndrome	A	0.029	0.6732	0.700259	0.704777	0.698357
rs61748094	2:65571889:G:C	Residual glycaemic	G	0.0383	0.9868	0.999332	0.99956	0.999436
rs12185610	2:65661468:A:C	Metabolic syndrome	A	0.0502	0.8517	0.813412	0.822957	0.816106
rs2049019	2:66671858:C:A	Residual glycaemic	C	0.0222	0.6359	0.582489	0.58852	0.601473
rs12713597	2:67621067:T:C	Body fat	T	0.0258	0.4079	0.440397	0.453519	0.429074
rs10180252	2:70339484:C:T	Metabolic syndrome	T	0.012	0.2234	0.352956	0.332366	0.322792
rs10496386	2:105190420:G:A	Body fat	G	0.0345	0.8519	0.894355	0.893208	0.895885
rs1451533	2:105466005:G:A	Obesity	A	0.0127	0.543	0.605137	0.589769	0.594636
rs72836348	2:111888043:G:A	Metabolic syndrome	G	0.1829	0.9851
rs1345203	2:112253851:T:C	Metabolic syndrome	T	0.0375	0.5427	0.537438					rs59521405
rs3731600	2:120231070:C:G	Body fat	C	0.1282	0.9568
rs2244214	2:120282015:C:T	Beta cell -PI	T	0.0219	0.739	0.733856	0.705436	0.718641
rs80136509	2:121109091:G:A	Residual glycaemic	G	0.2445	0.9907
rs11902253	2:121215150:C:T	Body fat	T	0.0109	0.1399	0.158086	0.155384	0.151398
rs11688682	2:121347612:G:C	Metabolic syndrome	G	0.0136	0.8932	0.908349
rs10864859	2:121440218:G:T	Metabolic syndrome	T	0.0496	0.888	0.895594	0.851715	0.859621
rs6705150	2:145256545:C:T	Residual glycaemic	C	0.0029	0.3914	0.426366	0.428845	0.420712
rs72854449	2:145704420:A:G	Residual glycaemic	G	0.0182	0.2052	0.16437	0.170014	0.161938
rs7609422	2:146348037:G:A	Metabolic syndrome	G	0.0207	0.3899	0.411308	0.41959	0.4244
rs7559658	2:147920213:T:C	Obesity	C	0.0128	0.3538	0.228387	0.225357	0.216965
rs4499362	2:149568396:C:T	Residual glycaemic	C	0.043	0.6389	0.660789	0.642303	0.65643
rs10174715	2:152166517:T:C	Beta cell +PI	C	0.0176	0.6421	0.608358	0.587541	0.581229
rs4664605	2:153573528:C:T	Body fat	T	0.0164	0.6855	0.749103	0.725014	0.692702
rs7594480	2:158390468:T:C	Metabolic syndrome	T	-0.0877	0.991	0.998505
rs720159	2:158848804:G:A	Residual glycaemic	A	0.0167	0.7527	0.767941	0.740361	0.739918
rs6720948	2:160674656:C:A	Body fat	C	-0.0253	0.0992	0.094241	0.110664	0.112711
rs77704424	2:161144079:T:C	Body fat	T	0.4542	0.9755
rs58757862	2:161235452:C:T	Body fat	T	0.0067	0.2909	0.257832	0.246934	0.243619
rs10490563	2:161914168:G:A	Residual glycaemic	G	0.0222	0.6985	0.601504	0.632637	0.61098
rs1492989	2:163711137:C:G	Residual glycaemic	G	0.033	0.6153	0.566899	0.550041	0.554684
rs192885976	2:165269631:C:T	Residual glycaemic	C	0.2221	0.9865	0.994513	0.993967	0.990172
rs6757477	2:165337714:G:A	Metabolic syndrome	A	0.027	0.3819	0.377382	0.373262	0.374286
rs72874860	2:165451762:G:C	Residual glycaemic	G	0.0623	0.8865	0.891483	0.885667	0.881878
rs10184004	2:165508389:C:T	Lipodystrophy	C	0.0605	0.907	0.925113	0.926904	0.921906
rs74459242	2:165578602:C:T	Metabolic syndrome	T	-0.1533	0.0067
rs9287852	2:165769051:A:G	Lipodystrophy	G	-0.0147	0.6989	0.655441	0.646248	0.642465
rs11674103	2:166177380:C:G	Body fat	G	0.002	0.2848	0.374915	0.373936	0.374438
rs3791848	2:166613243:G:T	Body fat	T	0.0304	0.6435	0.597131	0.595686	0.59593
rs13387347	2:169754846:T:C	Residual glycaemic	C	0.0015	0.4755	0.444592	0.454148	0.453299
rs2270335	2:171674696:T:C	Body fat	C	0.0225	0.7129	0.69354	0.674197	0.661912
rs72917544	2:175241566:G:A	Obesity	G	-0.0699	0.9877	0.99716	0.996906	0.99616
rs12464787	2:179440029:G:A	Body fat	G	0.0187	0.9452	0.947492	0.949838	0.949893
rs12467798	2:181567192:C:A	Obesity	A	0.0283	0.696	0.648578	0.651212	0.63524
rs10198943	2:196703316:C:T	Body fat	C	0.0293	0.6936	0.711127	0.717863	0.712858
rs1991371	2:203418537:G:A	Body fat	A	0.0631	0.0803	0.123304	0.12186	0.124548
rs4482463	2:205375909:C:A	Obesity	C	0.0242	0.3406	0.27608	0.330878	0.295472
rs11692908	2:208868780:T:C	Residual glycaemic	T	0.0239	0.5903	0.533072	0.56902	0.5838
rs75179644	2:213687103:T:C	Residual glycaemic	T	0.0746	0.8673	0.979657	0.979404	0.978746
rs16849467	2:213818731:T:C	Metabolic syndrome	T	0.0354	0.9582	0.98487	0.978684	0.981487
rs2288176	2:218784531:T:A	Residual glycaemic	A	0.0634	0.113	0.0313	0.0335093	0.0347399
rs76480788	2:218866486:C:T	Residual glycaemic	C	0.0729	0.9687	0.978057	0.972758	0.977271
rs10193189	2:219187603:C:A	Metabolic syndrome	C	0.0261	0.3566	0.363698	0.373959	0.370045
rs78058190	2:219699999:G:A	Lipodystrophy	A	-0.0079	0.0143		0.00046042
rs12613239	2:226920775:G:A	Lipodystrophy	A	0.0263	0.2039	0.262588	0.248263	0.235114
rs2203452	2:227094758:A:G	Lipodystrophy	G	0.0482	0.9201	0.931037	0.917745	0.909793
rs10933138	2:227201709:C:G	Residual glycaemic	C	0.0312	0.6847	0.68635	0.686325	0.689957
rs13022070	2:228983870:A:G	Obesity	G	0.0141	0.6936	0.670607	0.658023	0.62412
rs2305141	2:233684402:A:G	Residual glycaemic	A	0.0256	0.2889	0.380581	0.380661	0.386323
rs72976321	2:234185539:C:T	Body fat	C	0.0548	0.9601	0.987549	0.985716	0.985034
rs117809958	2:234191103:T:A	Residual glycaemic	A	0.2703	0.023	0.0162216		0.0152784
rs6706384	2:234306982:G:T	Beta cell -PI	T	0.0478	0.3738	0.355605	0.320966	0.339677
rs12999257	2:239869402:G:C	Residual glycaemic	G	0.0263	0.5508	0.473007	0.487941	0.476939
rs2279440	3:9518511:C:T	Obesity	T	0.0503	0.0929	0.0820863	0.0881991	0.0940081
rs308958	3:12189510:T:A	Lipodystrophy	T	0.0246	0.219	0.169761	0.191236	0.21161
rs17036160	3:12329783:C:T	Lipodystrophy	C	0.1064	0.9574	0.970439	0.970171	0.967292
rs709156	3:12461615:G:A	Metabolic syndrome	G	0.0363	0.8199	0.894891	0.899183	0.896343
rs58691354	3:12497594:C:T	Metabolic syndrome	T	0.0126	0.5071	0.458212	0.436052	0.450456
rs7650482	3:12841804:A:G	Body fat	A	0.0141	0.7141	0.717294	0.731071	0.721982
rs9818385	3:13426947:G:A	Residual glycaemic	G	0.019	0.5551	0.6355	0.6266	0.650202
rs924753	3:15706124:G:A	Obesity	G	0.0228	0.6484	0.706254	0.708715	0.708516
rs9878064	3:18815918:G:A	Body fat	A	0.0124	0.5786	0.522893	0.501848	0.527885
rs138043981	3:23049548:T:C	Residual glycaemic	C	0.186	0.012	0.0110131	0.00884679	0.00898165
rs13094957	3:23457080:T:C	Residual glycaemic	T	0.1095	0.8168	0.825807	0.824016	0.823354
rs59738871	3:23562663:A:G	Metabolic syndrome	A	0.0238	0.8255	0.808841	0.817905				rs12638508
rs76435632	3:23632174:C:G	Beta cell -PI	G	0.1214	0.141	0.151254	0.139224	0.106178
rs36052996	3:24993762:C:G	Residual glycaemic	G	0.009	0.4163	0.464317	0.442682	0.456211
rs6808550	3:25107866:A:G	Residual glycaemic	G	0.0101	0.6249	0.6737	0.666649	0.649011
rs6766511	3:35659344:T:G	Obesity	G	0.0085	0.0762	0.076552	0.075774	0.0751835
rs4789	3:36869439:T:C	Body fat	T	0.0084	0.409	0.439641	0.435213	0.435047
rs935112	3:42311492:A:G	Obesity	G	0.0068	0.8393	0.868545	0.845283	0.835225
rs6809096	3:43902494:G:C	Obesity	G	0.0137	0.4056	0.368967	0.383093	0.387956
rs11926707	3:46925539:T:C	Metabolic syndrome	C	0.0144	0.6986	0.57392	0.579454	0.574278
rs2624847	3:50174197:G:T	Obesity	G	0.0336	0.1605	0.134024	0.140751	0.141546
rs11707129	3:52116236:G:C	Metabolic syndrome	G	0.0175	0.5239	0.475348	0.501155	0.504474
rs2581787	3:53127677:G:T	Metabolic syndrome	T	0.0111	0.7562	0.713158	0.708736	0.709207
rs76263492	3:54828827:G:T	Residual glycaemic	T	-0.0524	0.0046		0.000119856		rs145699852		rs79623557
rs9815266	3:57765862:T:C	Body fat	T	0.0318	0.1103	0.085319	0.125224	0.090907
rs62259319	3:58290358:T:C	Residual glycaemic	C	0.0375	0.7813	0.849297	0.787196	0.818433
rs832186	3:63832102:A:G	Body fat	G	0.0504	0.1374	0.113102	0.109178	0.111466
rs2292662	3:63897215:C:T	Body fat	C	0.0823	0.6382	0.632652	0.641698	0.63229
rs4132228	3:64708114:C:T	Lipodystrophy	C	0.0176	0.4077	0.410955	0.417696	0.417201
rs7648830	3:66914758:T:C	Body fat	T	0.0032	0.1916	0.183492	0.193499	0.204807
rs149800825	3:70485215:C:G	Obesity	G	0.0184	0.1248	0.162663	0.156747	0.160855
rs844215	3:71656045:C:T	Obesity	C	0.0166	0.9453	0.998167		0.996444
rs9880763	3:72789805:G:C	Residual glycaemic	C	-0.0118	0.0513	0.0487892	0.0457643	0.0545571
rs13085136	3:72865183:C:T	Beta cell +PI	C	0.0739	0.986
rs2272163	3:77671721:C:A	Body fat	C	0.0158	0.6914	0.592711	0.617574	0.598489
rs62257270	3:86910133:C:T	Body fat	T	0.01	0.8241	0.788634	0.77616	0.779678
rs11716527	3:89986280:T:C	Residual glycaemic	C	0.3535	0.0175
rs580585	3:94205768:T:G	Obesity	G	0.0186	0.445	0.493655		0.465703
rs775230	3:113001706:A:G	Body fat	G	0.0258	0.6183	0.574228	0.561583	0.549643
rs9822860	3:114943779:C:T	Residual glycaemic	T	0.0497	0.6093	0.586539	0.57232	0.559539
rs7635128	3:121966233:G:C	Beta cell +PI	C	0.0411	0.4867	0.480478	0.459376	0.468049
rs1393202	3:122030601:T:C	Beta cell -PI	T	0.1084	0.0203	0.020675	0.033667	0.02977
rs4482616	3:123018963:A:G	Body fat	A	-0.0114	0.1067	0.126416	0.126401	0.135401
rs11708067	3:123065778:A:G	Beta cell +PI	A	0.1185	0.9797	0.998426	0.999101	0.99893
rs73856630	3:123193270:T:C	Residual glycaemic	T	0.0529	0.6671	0.679865	0.675283	0.678472
rs9873519	3:124921457:C:T	Beta cell +PI	T	0.0396	0.3199	0.329377	0.319852	0.333253
rs13086821	3:125081421:C:T	Residual glycaemic	C	0.0342	0.4966	0.479334	0.485007	0.480745
rs6762578	3:128992047:G:A	Metabolic syndrome	G	0.0328	0.2733	0.325503	0.340441	0.340772
rs78252470	3:129320530:A:G	Metabolic syndrome	A	0.0153	0.6873	0.559723	0.571651	0.586656
rs7649058	3:131753688:T:C	Obesity	C	0.0211	0.1056	0.140768	0.145514	0.146449
rs28509770	3:135793657:C:G	Metabolic syndrome	G	0.0372	0.0224	0.022041	0.0233912	0.018745
rs9878031	3:136516860:T:C	Obesity	C	0.0042	0.8686	0.860255	0.80531	0.859641
rs1679147	3:138097537:A:G	Body fat	A	0.0044	0.1082	0.036522	0.051788	0.058408
rs75206890	3:141153545:A:C	Beta cell +PI	A	-0.3063	0.994	0.999799
rs1802837	3:149193684:T:C	Beta cell -PI	C	0.0038	0.1076	0.0614803	0.0614031	0.0666381
rs62271373	3:150066540:T:A	Lipodystrophy	A	0.7224	0.0097	0.00043925	0.000528264
rs13066678	3:152086833:G:T	Residual glycaemic	G	0.0303	0.5621	0.453036	0.481024	0.4718
rs9873341	3:152387723:T:C	Residual glycaemic	T	0.0474	0.2782	0.240804	0.245351	0.251774
rs75417759	3:152530027:C:T	Residual glycaemic	C	-0.0703	0.9488	0.989648	0.987965	0.988497
rs9854955	3:156795525:A:G	Metabolic syndrome	G	0.0291	0.6259	0.68603	0.669354	0.668996
rs1047210	3:160154258:A:C	Beta cell +PI	A	0.0302	0.8032	0.824832	0.831276	0.818698
rs7631973	3:168218872:T:C	Beta cell -PI	T	-0.0453	0.9848	0.983536	0.98353	0.983641
rs1514895	3:170705693:A:G	Beta cell -PI	A	0.0487	0.7749	0.758523	0.768837	0.762792
rs6779848	3:170765480:C:T	Body fat	T	0.0519	0.1407	0.0992577	0.0991102	0.131961
rs4894803	3:171800256:A:G	Beta cell +PI	G	0.019	0.2541	0.292286	0.281582	0.277771
rs4894537	3:171998829:C:T	Residual glycaemic	T	0.0319	0.4574	0.560284	0.551077	0.551856
rs529200	3:173114305:A:G	Obesity	G	0.0224	0.5975	0.628091	0.619451
rs2313211	3:183738626:T:A	Residual glycaemic	T	0.0101	0.1644	0.134474	0.140499	0.144373
rs6443954	3:183902801:T:C	Residual glycaemic	C	-0.0014	0.6416	0.604865	0.582839	0.584033
rs16859748	3:184893137:A:G	Metabolic syndrome	G	0.01	0.6593	0.710027	0.693555	0.696109
rs7629245	3:185141857:C:T	Metabolic syndrome	T	0.0106	0.2229	0.230181	0.222955	0.229898
rs147676117	3:185259829:G:A	Metabolic syndrome	G	0.0631	0.9776
rs73885749	3:185261358:C:T	Residual glycaemic	T	-0.0426	0.2326	0.23926	0.223939	0.220198
rs192540172	3:185462028:A:G	Residual glycaemic	G	-0.0317	0.0032
rs146998369	3:185489834:C:A	Body fat	A	0.1632	0.0294	0.00724634	0.00664	0.00747962
rs9808924	3:185514189:G:A	Metabolic syndrome	A	0.1287	0.3117	0.258535	0.252074	0.25663
rs138878099	3:185548640:A:G	Metabolic syndrome	G	0.118	0.0067
rs73175581	3:185549134:A:T	Body fat	A	-0.3021	0.9855					rs73175575
rs869400	3:185826740:T:G	Obesity	G	0.027	0.9486	0.927853	0.914684	0.897293
rs3887925	3:186665645:C:T	Beta cell -PI	T	0.0413	0.4566	0.515553	0.502488	0.490796
rs2268532	3:186757995:A:T	Residual glycaemic	T	0.0149	0.1614	0.18218	0.174212	0.177928
rs35404821	3:187684976:C:T	Residual glycaemic	C	0.0527	0.8203	0.772739	0.782191	0.777929
rs6777684	3:187741842:A:G	Beta cell +PI	G	-0.0439	0.9663	0.994694				rs6808574
rs12490232	3:188040590:T:C	Body fat	C	0.0136	0.669	0.662056	0.657506	0.652278
rs79786949	3:188070274:T:C	Beta cell +PI	T	-0.2235	0.9766
rs9877493	3:195832147:T:C	Residual glycaemic	C	0.0398	0.6773	0.757492	0.749771	0.742772
rs56121601	4:725109:G:T	Beta cell +PI	T	0.0877	0.0299	0.017379	0.0164664	0.0146338
rs34311866	4:951947:T:C	Metabolic syndrome	C	0.0279	0.1599	0.145642	0.136604	0.137817
rs730831	4:1240299:T:G	Body fat	T	0.099	0.6806	0.667855	0.669433	0.667982
rs144186803	4:1264513:C:T	Residual glycaemic	T	0.0744	0.089	0.0822106	0.0706632	0.0857301
rs6831006	4:1784605:G:C	Beta cell -PI	G	0.0719	0.2806	0.260385	0.30266	0.270846
rs362307	4:3241845:C:T	Obesity	T	0.002	0.0144						rs370969246
rs4450871	4:4990298:A:G	Lipodystrophy	A	0.0046	0.4774	0.425412	0.449645
rs13130845	4:6297646:A:C	Beta cell -PI	C	0.1095	0.9385	0.90803	0.902174	0.894632
rs147834269	4:6303731:G:A	Residual glycaemic	G	0.2421	0.9593		0.999015	0.999212
rs16896276	4:18015156:T:A	Body fat	T	0.0213	0.5178	0.575844	0.60747	0.590076
rs13109789	4:18957245:G:C	Residual glycaemic	C	-0.0163	0.3447	0.351942	0.354495	0.348649
rs2046438	4:20033472:G:C	Body fat	C	0.03	0.2515	0.293612	0.28263	0.288162
rs34811474	4:25408838:G:A	Obesity	G	0.1286	0.9739
rs58015370	4:39413650:A:T	Body fat	T	0.043	0.0955	0.104484	0.0991559	0.101532
rs77348094	4:45075511:C:T	Obesity	T	0.0705	0.0057	7.90234e-05	0.000268821
rs10938397	4:45182527:A:G	Obesity	G	0.0386	0.2935	0.296129	0.29889	0.298682
rs62310934	4:48880627:C:G	Obesity	C	0.0043	0.4352	0.547127	0.563618	0.557133
rs114447556	4:53207093:C:T	Obesity	T	-0.1033	0.0305
rs4568288	4:57434741:A:G	Body fat	A	0.009	0.8773	0.872548	0.874585	0.86886
rs10433674	4:71761726:C:T	Residual glycaemic	C	0.0692	0.2092	0.201571	0.219555	0.229654
rs13142804	4:76511655:A:T	Residual glycaemic	T	-0.0023	0.074	0.054626	0.0566208	0.0557888
rs4624679	4:77057822:C:A	Residual glycaemic	A	0.0089	0.9692	0.979691	0.962423	0.963802
rs62300927	4:77532524:G:A	Residual glycaemic	G	-0.0173	0.9442	0.92343	0.923165	0.923147
rs79920718	4:83578271:A:G	Metabolic syndrome	A	0.0241	0.3867	0.381702	0.4051	0.393435
rs117624659	4:85339618:T:C	Residual glycaemic	T	0.2015	0.9699	0.990434	0.98989	0.988332
rs144589448	4:85399336:T:C	Body fat	C	0.1236	0.0127	0.00913955	0.00864954	0.00713289
rs7697644	4:89732876:C:G	Lipodystrophy	G	0.0121	0.684	0.704842	0.700195	0.689062
rs7676797	4:95099194:G:A	Residual glycaemic	G	0.0008	0.182	0.242972	0.287665	0.253715
rs2289043	4:96106322:A:G	Obesity	A	0.0086	0.3942	0.432375	0.434748	0.448813
rs1229984	4:100239319:T:C	Obesity	C	-0.0061	0.2707	0.295118	0.30326	0.281984
rs2850960	4:102172843:C:G	Body fat	G	0.0261	0.6033	0.705573	0.696502	0.669765
rs223423	4:103725894:G:A	Residual glycaemic	G	0.0008	0.5245	0.466995	0.503658	0.473791
rs10488913	4:106049416:A:T	Beta cell -PI	T	0.0352	0.1891	0.174687	0.168108	0.169683
rs13135646	4:118992195:G:C	Residual glycaemic	G	0.0343	0.1947	0.194461	0.216552	0.215489
rs4833686	4:121762403:T:C	Residual glycaemic	C	0.0342	0.2341	0.213239	0.217427	0.192039
rs4975198	4:129173123:C:T	Residual glycaemic	T	0.0155	0.2152	0.154009	0.159229	0.15562
rs72675820	4:130746149:A:C	Obesity	A	0.025	0.7012	0.690287	0.697745	0.703561
rs1296328	4:137083193:A:C	Obesity	A	-0.019	0.9061	0.892777	0.872003	0.890269
rs56218782	4:140893287:T:C	Obesity	T	0.0159	0.7297	0.705101	0.726273	0.70944
rs12500603	4:144442252:A:G	Body fat	A	0.0311	0.4022	0.395048	0.424814	0.416299
rs11727676	4:145659064:T:C	Metabolic syndrome	C	0.0067	0.0096		0.000313826
rs6813195	4:153520475:C:T	Beta cell -PI	C	0.0773	0.5093	0.538852	0.548636	0.530322
rs3775087	4:156703084:G:A	Residual glycaemic	A	0.0388	0.0792	0.103973	0.10272	0.0999186
rs4691378	4:157704459:A:G	Lipodystrophy	A	0.0093	0.6784	0.692186	0.702521	0.703318
rs550072	4:171079937:T:C	Obesity	C	-0.0018	0.9554	0.980404				rs55661419	rs55661419
rs10006596	4:178910307:T:C	Residual glycaemic	C	0.0247	0.4229	0.436446	0.42858	0.415237
rs7683525	4:185706153:C:T	Beta cell -PI	T	0.0166	0.2771	0.224708	0.226705	0.21771
rs72695645	4:185713608:G:A	Beta cell +PI	G	-0.1148	0.9761	0.999385	0.999628	0.997731
rs59972619	4:185774870:A:G	Residual glycaemic	G	-0.0152	0.4153	0.301214	0.283974	0.300552
rs11724862	4:186572503:T:C	Metabolic syndrome	T	0.0168	0.4408	0.429177	0.428635	0.487725
rs17250977	5:14753745:A:G	Residual glycaemic	G	0.3715	0.0063
rs147581833	5:14755919:C:T	Body fat	C	0.26	0.9982
rs6885132	5:14768092:C:G	Residual glycaemic	C	0.0409	0.555	0.605719	0.604782	0.603727
rs76549217	5:14768766:C:T	Residual glycaemic	T	0.0269	0.0046
rs79190780	5:14826193:T:G	Residual glycaemic	T	0.776	0.9985
rs78923858	5:36208413:C:A	Residual glycaemic	A	0.0566	0.1529	0.220645	0.210239	0.209918
rs72732603	5:38032494:G:A	Residual glycaemic	G	0.0361	0.9676	0.982289	0.981245	0.978956
rs13186372	5:43612628:A:T	Body fat	A	0.0319	0.8804	0.873544	0.879229	0.87722
rs6884702	5:44682589:A:G	Beta cell +PI	G	0.0132	0.4966	0.525448	0.509004	0.503658
rs117870891	5:49912344:T:C	Residual glycaemic	C	0.0757	0.0815	0.063104	0.0610956	0.0506811
rs62366901	5:49930286:T:G	Body fat	T	0.0345	0.6712	0.659898	0.679931	0.679744
rs17261179	5:51791225:T:C	Body fat	T	0.0297	0.6499	0.608422	0.626089	0.619611
rs3762991	5:52085403:T:C	Residual glycaemic	T	0.0437	0.3094	0.345818	0.361636	0.32992
rs62370474	5:52768320:G:A	Body fat	A	-0.0103	0.0266	0.0118515	0.00958197	0.010999
rs889292	5:52850891:T:C	Body fat	T	0.0357	0.2886	0.204378	0.223496	0.240144
rs1694068	5:53283630:T:A	Metabolic syndrome	A	0.0451	0.8369	0.858281	0.839426	0.824565
rs39671	5:53465786:T:C	Metabolic syndrome	T	0.013	0.8188	0.882086	0.879133	0.875341
rs139330292	5:53503097:A:T	Metabolic syndrome	T	0.0732	0.0071	0.000119843
rs3911664	5:55761177:G:A	Residual glycaemic	A	0.0305	0.5575	0.596531	0.566932	0.57827
rs13153834	5:55807960:T:C	Residual glycaemic	C	0.1826	0.008				rs112782930
rs256904	5:55810305:A:T	Residual glycaemic	T	0.0706	0.4925	0.504216	0.497377	0.492953
rs9687846	5:55861894:G:A	Lipodystrophy	A	0.0399	0.1053	0.142106	0.137656	0.145353
rs96844	5:56196604:G:A	Metabolic syndrome	G	0.0223	0.7192	0.786639	0.780992	0.780179
rs861293	5:57730132:C:T	Residual glycaemic	C	0.0237	0.2746	0.322532	0.338792	0.337357
rs34691	5:66287883:A:G	Residual glycaemic	A	0.0086	0.3855	0.306574	0.343028	0.316141
rs4976033	5:67714246:A:G	Lipodystrophy	G	0.0312	0.4591	0.556134	0.552304	0.552268
rs150100713	5:72027242:G:A	Body fat	A	0.0504	0.0742	0.0992764	0.0990214	0.109437
rs34341	5:74934009:A:T	Obesity	T	0.0325	0.446	0.456246	0.420164	0.449138
rs1404990	5:75244122:A:T	Obesity	A	0.0795	0.978	0.978862
rs7732130	5:76435004:G:A	Beta cell +PI	G	0.0805	0.0467	0.067933	0.087384	0.081491
rs2242159	5:76714380:C:T	Body fat	C	0.0208	0.4046	0.369118	0.379424	0.385043
rs252761	5:77380723:G:T	Obesity	G	0.0218	0.6065	0.612255	0.612547	0.603241
rs7445125	5:78507417:A:G	Body fat	A	0.0324	0.4882	0.513512	0.533231	0.549453
rs13185500	5:86520965:T:A	Residual glycaemic	A	0.0131	0.4142	0.557058	0.522107	0.54874
rs7442885	5:87682877:C:G	Obesity	C	0.1635	0.9717	0.999171				rs10075363	rs6884773
rs7703782	5:87938557:T:A	Obesity	A	0.0385	0.4568	0.53452	0.526309	0.530201
rs424482	5:92907684:G:A	Body fat	G	0.036	0.1329	0.11121	0.116793	0.107757
rs261966	5:95849587:T:C	Obesity	C	0.0395	0.4154	0.446377	0.449559	0.452588
rs17333350	5:101814609:A:G	Residual glycaemic	G	-0.003	0.3207	0.305767	0.299198	0.306184
rs78408340	5:102338739:C:G	Body fat	G	0.2346	0.001
rs149802978	5:102346866:C:G	Beta cell -PI	G	0.1528	0.008
rs295030	5:106219514:A:G	Residual glycaemic	A	0.0212	0.5214	0.456615	0.462725	0.487893
rs35658682	5:111285955:C:G	Obesity	G	0.0279	0.5721	0.536917	0.504208	0.505046
rs1105770	5:118731247:T:G	Metabolic syndrome	T	0.0243	0.81	0.81405	0.80426	0.80146
rs12655753	5:122682812:G:A	Residual glycaemic	G	0.0567	0.9063	0.917803	0.921634	0.921357
rs6888037	5:127406259:G:T	Metabolic syndrome	T	0.0268	0.6679	0.592065	0.571459	0.583748
rs55914434	5:132395537:T:G	Metabolic syndrome	T	0.0101	0.8899	0.901887	0.894485	0.896338
rs329122	5:133864599:G:A	Beta cell +PI	A	0.0319	0.3867	0.393632	0.38914	0.390712
rs319597	5:134241445:G:A	Body fat	A	0.0229	0.5756	0.47034	0.44301	0.456194
rs35167448	5:137434493:C:T	Residual glycaemic	T	0.0158	0.5645	0.564057	0.541172	0.528994
rs2099044	5:153548206:T:C	Obesity	T	0.0276	0.9591	0.961103	0.959213	0.95992
rs2963470	5:158001136:G:A	Lipodystrophy	A	0.0323	0.2673	0.347698	0.343581	0.342547
rs17057112	5:159213685:A:G	Metabolic syndrome	G	0.1246	0.0152				rs10059876	rs984374	rs35603591
rs3088050	5:176726635:G:A	Residual glycaemic	G	0.0452	0.5522	0.584976	0.626128	0.588191
rs117657946	5:180224259:G:A	Body fat	G	0.0321	0.7523	0.74978	0.750854	0.750579
rs3800120	6:1894146:G:C	Residual glycaemic	G	0.0398	0.2097	0.24674	0.257106	0.25547
rs9379084	6:7231843:G:A	Residual glycaemic	G	0.076	0.7779	0.873251	0.880502	0.880978
rs2714343	6:7254957:G:A	Residual glycaemic	A	0.0063	0.4677	0.56505	0.553903	0.553718
rs116039287	6:7315840:A:G	Residual glycaemic	A	0.021	0.9071	0.852285	0.854382	0.852376
rs11751816	6:15382518:G:A	Body fat	A	0.025	0.5186	0.554928	0.548436	0.54647
rs727734	6:15475051:T:A	Residual glycaemic	A	0.0085	0.8025	0.825722	0.811499	0.810313
rs6926312	6:19712293:A:G	Residual glycaemic	A	0.0195	0.3042	0.380785	0.391965	0.413619
rs9358336	6:20466995:T:C	Residual glycaemic	T	0.0429	0.3941	0.416316	0.434879	0.43292
rs12206516	6:20506815:A:G	Body fat	A	0.0413	0.8471	0.811417	0.812267	0.814231
rs142609509	6:20529054:C:T	Metabolic syndrome	T	0.2204	0.0042	0.000913984
rs147434309	6:20577467:A:G	Residual glycaemic	G	0.1358	0.0527	0.0284681	0.0338338	0.026024
rs111564329	6:20607724:A:G	Beta cell +PI	G	-0.4953	0.0052
rs117656456	6:20671458:A:C	Body fat	A	0.1187	0.9594	0.942715	0.940996	0.936111
rs7766070	6:20686573:C:A	Beta cell +PI	A	0.1946	0.4205	0.389754	0.387292	0.385884
rs72832303	6:20718780:A:G	Beta cell +PI	G	0.0593	0.0041
rs140249932	6:20725365:G:A	Body fat	G	0.1231	0.9652	0.949363	0.960134	0.947732
rs117267852	6:20725955:C:T	Residual glycaemic	T	0.1632	0.0299	0.0338235		0.0276674
rs74371219	6:20772556:A:G	Body fat	G	0.1128	0.0435	0.0736478	0.0606042	0.0802139
rs149781755	6:20808263:A:G	Residual glycaemic	G	0.1126	0.05	0.0205444	0.0238749	0.0175883
rs9465936	6:20927169:T:G	Beta cell +PI	T	0.0524	0.6287	0.668035	0.67369	0.667294
rs114381567	6:20986915:G:C	Residual glycaemic	C	-0.2626	0.013
rs11967298	6:21079357:A:G	Residual glycaemic	A	0.0382	0.9506	0.932568	0.93932	0.929653
rs74387263	6:21131663:T:C	Residual glycaemic	C	0.051	0.0055				rs114259421	rs554759802
rs16887160	6:23014446:A:C	Residual glycaemic	A	-0.0029	0.8567	0.899547	0.905613	0.900234
rs9358927	6:26330492:T:G	Obesity	T	0.0288	0.1713	0.186958	0.205642	0.193074
rs1150674	6:28134368:A:G	Metabolic syndrome	A	0.0063	0.8664	0.907446	0.912784	0.909472
rs6456865	6:28852364:G:A	Metabolic syndrome	A	0.0462	0.1329	0.156787	0.155716	0.160469
rs142986308	6:31112701:G:A	Residual glycaemic	A	0.1092	0.0335	0.0208962	0.0229174	0.0190439
rs879882	6:31139452:T:C	Metabolic syndrome	C	0.0605	0.4334	0.443384	0.444264	0.440111
rs139073773	6:31241035:G:A	Body fat	G	0.1354	0.9624	0.991408	0.9892	0.989233
rs7755852	6:31277988:A:G	Residual glycaemic	G	0.0184	0.4609	0.519956	0.52574	0.537404
rs11961408	6:31317850:G:A	Metabolic syndrome	A	0.0289	0.2592	0.338263	0.341819	0.336183
rs2534653	6:31491720:A:G	Metabolic syndrome	G	-0.0409	0.1636	0.153762	0.159488	0.162627
rs1053924	6:32120715:T:C	Body fat	C	-0.0117	0.5792	0.610798	0.60461	0.60466
rs206015	6:32182759:G:A	Residual glycaemic	G	0.0516	0.6981	0.730795	0.733919	0.727045
rs3806155	6:32373378:A:T	Beta cell -PI	T	0.0273	0.0087	0.00131291	0.000655625	0.00136227
rs522308	6:32581922:C:T	Metabolic syndrome	T	0.06	0.1413	0.106059	0.108797	0.109357
rs2621396	6:32752913:A:T	Metabolic syndrome	T	0.0304	0.3397	0.230774	0.225576	0.22885
rs2071465	6:32805470:C:G	Residual glycaemic	G	0.0041	0.2951	0.323105	0.326522	0.321997
rs1705003	6:33385953:A:G	Obesity	G	0.0764	0.0534	0.0334508	0.0316834	0.0286561
rs75080135	6:33552707:A:C	Body fat	A	0.0327	0.7535	0.704328	0.700268	0.701773
rs17600959	6:33802636:A:G	Body fat	A	0.0167	0.6867	0.736217	0.741261	0.726781
rs10214450	6:34190449:C:T	Lipodystrophy	T	-0.0862	0.0087	0.0104668	0.0122439	0.0109156
rs4713761	6:34209281:T:A	Metabolic syndrome	T	0.1128	0.8902	0.917899	0.917634	0.918352
rs33959228	6:35259397:C:T	Metabolic syndrome	C	0.0607	0.996			0.999785	rs79834165	rs79834165
rs1321313	6:36618821:C:T	Metabolic syndrome	C	0.0051	0.8542	0.834561	0.835359	0.835701
rs72846863	6:36911274:G:A	Residual glycaemic	G	-0.1002	0.9847	0.985982	0.981577	0.984388
rs12663450	6:38135730:A:G	Body fat	G	0.0336	0.2481	0.351639	0.336304	0.339701
rs1412265	6:38953335:C:A	Residual glycaemic	C	0.008	0.8328	0.812817	0.817579	0.819025
rs10305457	6:39034095:C:T	Beta cell +PI	T	0.0449	0.0175	0.00367925	0.00487304	0.00375627
rs9366994	6:39048060:C:T	Residual glycaemic	C	0.0795	0.721	0.714869	0.713497	0.712753
rs57143316	6:39069291:T:C	Body fat	C	0.0389	0.1157	0.0775052	0.0795266	0.0770674
rs7751419	6:39115413:C:T	Residual glycaemic	C	-0.0057	0.8293	0.804611	0.809621	0.803494
rs3734618	6:39284184:A:G	Body fat	G	0.0584	0.4092	0.497728	0.486036	0.501663
rs114635781	6:39288316:G:A	Beta cell -PI	G	-0.0967	0.9978
rs1109772	6:39288945:G:A	Beta cell -PI	A	0.1267	0.0258	0.00130741	0.00198753
rs9296294	6:39339561:G:A	Residual glycaemic	A	0.0312	0.4277	0.372632	0.379109	0.354717
rs2504093	6:39832964:T:C	Residual glycaemic	C	0.0001	0.5853	0.649867	0.652631	0.626181
rs34298980	6:40409243:T:C	Obesity	T	0.024	0.6081	0.629575	0.625474	0.624865
rs4711658	6:41162891:T:C	Residual glycaemic	C	0.0167	0.5998	0.593181	0.568957	0.528286
rs2057069	6:41681622:T:A	Body fat	A	0.0089	0.6071	0.468878	0.45846	0.46415
rs2841648	6:43269179:C:A	Residual glycaemic	C	0.0031	0.323	0.341308	0.360132	0.360783
rs833067	6:43739989:C:T	Body fat	T	0.0167	0.708	0.72397	0.704363	0.724758
rs6905288	6:43758873:G:A	Lipodystrophy	A	0.0302	0.7631	0.720373	0.722122	0.719542
rs2894536	6:43801878:C:T	Residual glycaemic	C	0.0165	0.1391	0.116801	0.169536	0.139359
rs6458354	6:43814190:C:T	Beta cell +PI	C	0.0372	0.1205	0.1465	0.18509	0.172596
rs72863966	6:43872093:C:A	Residual glycaemic	C	0.0295	0.6365	0.651686	0.659066	0.662109
rs3798519	6:50788778:A:C	Obesity	C	0.0503	0.2714	0.218787	0.212784	0.217907
rs1327271	6:51215153:C:G	Obesity	G	0.0056	0.5979	0.99927
rs2504706	6:51258579:T:C	Obesity	T	0.0203	0.5898	0.579012	0.585972	0.596272
rs17667073	6:51429437:T:C	Body fat	C	-0.0545	0.0056	0.000402993	0.000510379
rs2749014	6:52627322:G:A	Body fat	A	0.0143	0.8667	0.883637	0.845515	0.866624
rs2817111	6:53125700:G:C	Body fat	C	0.0264	0.3674	0.450519	0.439804	0.434813
rs9382231	6:53639763:A:G	Metabolic syndrome	G	0.0155	0.5428	0.550292	0.533879	0.501454
rs10943822	6:64191578:A:T	Residual glycaemic	T	0.0212	0.5652	0.511563	0.492009	0.50305
rs72888748	6:76433638:G:A	Body fat	G	0.0131	0.9616	0.964294	0.958336	0.959112
rs13207433	6:83040285:T:C	Residual glycaemic	T	0.0321	0.4132	0.398486	0.422752	0.406879
rs1757856	6:83473474:G:T	Obesity	G	-0.0179	0.1276	0.188133	0.199451	0.207592
rs11155284	6:100596894:T:C	Body fat	C	0.0279	0.2601	0.327384	0.312096	0.264839
rs11755801	6:105034951:C:T	Metabolic syndrome	T	0.0066	0.0601	0.051913	0.0598267	0.0716713
rs62427977	6:107426692:G:C	Metabolic syndrome	G	0.0389	0.7849	0.845785	0.854823	0.85279
rs6568685	6:111821113:A:C	Body fat	C	-0.0491	0.9757	0.998226				rs4458728	rs75819068
rs17078452	6:117216904:A:G	Body fat	G	-0.0137	0.0177	0.00414193	0.00344113	0.00223717
rs72951506	6:118011723:C:T	Residual glycaemic	C	0.0554	0.7793	0.852024	0.848213	0.8467
rs9375411	6:126116953:A:G	Obesity	G	0.0076	0.6053	0.732474	0.711784	0.69207
rs11759026	6:126792095:A:G	Residual glycaemic	G	0.0567	0.4748	0.473547	0.471347	0.472724
rs2800733	6:127416930:A:G	Beta cell +PI	A	0.0658	0.8828	0.892119	0.890507	0.89176
rs1415701	6:130345835:G:A	Metabolic syndrome	A	0.0284	0.4356	0.410212	0.406156	0.39943
rs2749924	6:131927007:C:G	Obesity	G	0.0477	0.3441	0.351877	0.342492	0.34166
rs6917676	6:137291296:T:G	Beta cell -PI	T	0.055	0.4606	0.626442	0.633221	0.630052
rs9321595	6:137672375:G:C	Residual glycaemic	G	0.0096	0.2421	0.233992	0.257588	0.268003
rs6905226	6:138773071:G:C	Residual glycaemic	C	-0.0046	0.1012	0.054681	0.0535777	0.0712891
rs9376353	6:138855975:T:A	Residual glycaemic	A	0.0298	0.6692	0.614013	0.611476	0.602136
rs9376382	6:139205386:T:C	Residual glycaemic	C	0.0343	0.5977	0.687204	0.665667	0.648805
rs668459	6:139835689:C:T	Lipodystrophy	C	0.0104	0.7267	0.687592	0.676415	0.680234
rs17069206	6:140007877:T:C	Body fat	C	0.0219	0.2578	0.317927	0.289759	0.298053
rs13194747	6:140320908:C:T	Body fat	C	0.0074	0.5566	0.664828	0.679828	0.700483
rs12200517	6:143020752:G:A	Beta cell -PI	A	0.0364	0.2417	0.285016	0.269249	0.24973
rs6570526	6:143058692:G:C	Residual glycaemic	G	0.0366	0.6579	0.666344	0.670537	0.651777
rs11969311	6:143196518:A:C	Body fat	A	0.0261	0.7822	0.839228	0.840397	0.839686
rs3853248	6:152139886:T:C	Residual glycaemic	C	0.0336	0.3134	0.294293	0.29412	0.28839
rs9397581	6:153383590:G:A	Obesity	A	0.0353	0.3267	0.372743	0.370164	0.365803
rs3778156	6:154404313:A:G	Obesity	G	0.0445	0.0444	0.0471711	0.0419531	0.0472803
rs6905058	6:156986550:A:C	Residual glycaemic	C	0.0557	0.1674	0.165344	0.175588	0.179925
rs487060	6:160774459:C:T	Metabolic syndrome	C	0.0265	0.689	0.722686	0.726149	0.720043
rs1321850	6:161694179:T:G	Residual glycaemic	G	0.0085	0.3497	0.384938	0.392559	0.375951
rs34709632	6:163048380:A:G	Obesity	A	0.023	0.9879	0.999095	0.998029	0.998058
rs2759398	6:163885951:T:A	Body fat	A	0.0197	0.0215				rs7751784	rs149864832	rs149864832
rs4709746	6:164133001:C:T	Lipodystrophy	C	0.0601	0.887	0.925111	0.933295	0.939942
rs1021509	6:166182536:C:A	Metabolic syndrome	A	0.0176	0.4222	0.395817	0.393117	0.397395
rs77273391	6:166219191:T:C	Residual glycaemic	C	0.0779	0.0529	0.0562821	0.0525932	0.053949
rs9459835	6:167417551:G:T	Metabolic syndrome	T	0.0102	0.4989	0.451384	0.43988	0.435083
rs11766944	7:1888051:G:A	Obesity	G	0.0241	0.9045	0.875954	0.880106	0.879564
rs28411900	7:4691060:C:T	Body fat	T	0.0308	0.1414	0.183312	0.158207	0.168259
rs12702586	7:7211940:G:A	Residual glycaemic	A	0.026	0.206	0.215668	0.219986	0.225932
rs4721059	7:12267495:G:C	Metabolic syndrome	C	0.0137	0.6212	0.647334	0.636765	0.641886
rs138348096	7:13829482:A:G	Body fat	A	0.0279	0.9576	0.936299	0.93754	0.939159
rs10950494	7:13892902:G:A	Beta cell -PI	A	0.0524	0.4304	0.384999	0.388466	0.391252
rs62454583	7:13985466:A:T	Body fat	A	-0.0084	0.988	0.997306				rs61418435	rs73276824
rs17168486	7:14898282:C:T	Body fat	T	0.0627	0.4194	0.494482	0.480205	0.499232
rs4719433	7:15065003:T:C	Beta cell +PI	C	0.0666	0.681	0.704889	0.700631	0.690641
rs17168605	7:15069018:A:T	Body fat	T	0.0322	0.0304		0.00113068		rs57931388		rs11974277
rs38205	7:15913588:A:C	Metabolic syndrome	A	0.0242	0.4699	0.497332	0.507296	0.507536
rs302177	7:18311060:G:C	Body fat	G	0.0329	0.1994	0.213395	0.214146	0.231452
rs10259561	7:22859093:G:A	Body fat	G	0.0168	0.185	0.181402	0.198276	0.194585
rs73281645	7:23432286:A:T	Beta cell -PI	T	0.0133	0.1542	0.166829	0.174252	0.166521
rs227941	7:23602591:C:T	Residual glycaemic	T	0.0263	0.7614	0.73666	0.734436	0.722341
rs35274205	7:25952059:G:A	Metabolic syndrome	A	0.0342	0.4857	0.546725	0.512446	0.541086
rs1534696	7:26397239:C:A	Lipodystrophy	C	0.0228	0.2088	0.220079	0.208395	0.220678
rs6968655	7:26569130:G:T	Body fat	G	0.0306	0.9241	0.980265	0.979846	0.978361
rs74847755	7:28163358:G:T	Body fat	T	0.3617	0.0029	9.78627e-05
rs860262	7:28194397:C:A	Metabolic syndrome	C	0.0617	0.7707	0.778178	0.781505	0.780304
rs917195	7:30728452:C:T	Body fat	C	0.0443	0.8081	0.845103	0.848837	0.832126
rs4720212	7:36735353:A:G	Residual glycaemic	G	0.0175	0.8364	0.831579	0.80192	0.803973
rs13222509	7:41356123:C:T	Obesity	C	0.0204	0.8209	0.830681	0.841973	0.840985
rs10232743	7:43910882:C:T	Body fat	T	-0.083	0.0032			0.000220181
rs62460065	7:44151009:C:T	Beta cell +PI	T	0.0161	0.3084	0.27013	0.263589	0.266567
rs2908296	7:44193462:G:T	Metabolic syndrome	T	0.0401	0.2825	0.262569	0.25786	0.264505
rs878521	7:44255643:G:A	Beta cell +PI	A	0.0297	0.3911	0.363903	0.345536	0.353019
rs116913033	7:44365549:C:T	Beta cell -PI	C	0.1211	0.9878	0.991753	0.990713				rs79592059
rs77211442	7:45564142:G:C	Beta cell -PI	G	0.6134	0.9928
rs11983595	7:48849508:G:A	Body fat	A	0.0019	0.0655	0.082735	0.0909466	0.0874556
rs7458670	7:49592943:C:T	Obesity	T	0.024	0.5803	0.600463	0.571682	0.572307
rs2237442	7:50698549:A:G	Body fat	A	0.0338	0.4943	0.523898	0.530571	0.522813
rs720068	7:51023321:C:T	Residual glycaemic	C	-0.0683	0.0138	0.002154
rs735048	7:51087799:A:G	Metabolic syndrome	A	0.027	0.3548	0.371068	0.39105	0.393053
rs10249231	7:55821556:T:C	Body fat	C	0.0286	0.6403	0.648226	0.639071	0.620156
rs10950177	7:68771861:G:A	Body fat	G	0.0189	0.6946	0.796648	0.797854	0.795131
rs7790934	7:69701965:A:G	Body fat	G	0.0649	0.3367	0.355676	0.320456	0.321416
rs6460047	7:73042443:T:C	Residual glycaemic	C	0.0284	0.1163	0.0986703	0.102904	0.106664
rs7792074	7:73432630:A:G	Body fat	A	0.0211	0.5396	0.583735	0.633558	0.644489
rs35005436	7:74134911:T:C	Residual glycaemic	C	0.0101	0.0326	0.0253802	0.0190012	0.0247437
rs3926926	7:76558271:G:A	Obesity	G	0.047	0.9414	0.956266	0.958883	0.956048
rs150429692	7:76727093:C:T	Obesity	T	0.0439	0.1733	0.17563	0.177042	0.177971
rs9641219	7:77044764:T:G	Obesity	T	0.0032	0.3246	0.326661	0.332829	0.350651
rs1852006	7:77829768:G:A	Obesity	G	0.0247	0.5697	0.535318	0.538876	0.54708
rs10231441	7:84646899:T:A	Metabolic syndrome	A	0.0076	0.2389	0.298143	0.2927	0.29743
rs39257	7:89766208:G:A	Beta cell -PI	A	0.0664	0.227	0.190145	0.175625	0.177426
rs8179	7:92236164:T:C	Metabolic syndrome	C	0.0246	0.9733	0.985182	0.983204	0.982868
rs76369672	13:93118736:C:T	Residual glycaemic	C	0.0424	0.3236				rs117838076	rs117838076	rs117838076
rs9641233	7:97810918:A:G	Beta cell -PI	G	0.0331	0.3024	0.361731	0.361974	0.346015
rs142520867	7:99949801:A:C	Body fat	A	0.2325	0.9936
rs4727462	7:100327089:G:C	Beta cell +PI	C	0.0486	0.9472	0.918556	0.902161	0.893511
rs6969685	7:100795746:T:C	Obesity	C	0.0066	0.5432	0.453773	0.449904	0.461742
rs12534945	7:102058179:C:T	Beta cell -PI	C	0.0531	0.9096	0.911929	0.916047	0.921542
rs76999373	7:102333858:T:C	Residual glycaemic	T	0.0688	0.8023	0.796857	0.828085	0.832004
rs7781557	7:102481891:C:T	Beta cell -PI	C	0.1481	0.9878	0.995317	0.996248				rs4377880
rs62484946	7:102553366:T:C	Beta cell -PI	C	-0.0627	0.0074		0.000153169
rs262350	7:103420708:T:C	Obesity	C	0.0241	0.4122	0.391644	0.390809	0.368365
rs73186041	7:104916716:G:C	Body fat	G	0.0222	0.8851	0.860946	0.860488	0.851323
rs7808028	7:106714709:T:C	Metabolic syndrome	C	0.0291	0.7077	0.655238	0.618706	0.647707
rs3906052	7:112882514:G:A	Obesity	G	0.0166	0.1249	0.139455	0.166351	0.167971
rs13239186	7:117510621:C:T	Body fat	T	0.0264	0.1621	0.144526	0.145936	0.145041
rs150715188	7:126725677:A:C	Residual glycaemic	C	0.3301	0.0238
rs139034871	7:127200646:T:C	Body fat	C	0.2189	0.0312
rs62483173	7:127230676:T:C	Residual glycaemic	C	0.0727	0.7382	0.773817	0.753851	0.750381
rs2233580	7:127253550:C:T	Residual glycaemic	T	0.3296	0.0885	0.1525	0.150085	0.147067
rs3824004	7:127253551:G:T	Body fat	T	0.2406	0.036	0.0367248	0.0282342	0.0307973
rs34821625	7:127902159:C:T	Body fat	C	0.0513	0.2486	0.31012	0.326676	0.323652
rs76485553	7:127911623:A:G	Residual glycaemic	G	0.1023	0.0939	0.128185	0.1302	0.115204
rs11557287	7:129395751:A:G	Body fat	A	0.0752	0.9113	0.979159	0.981796	0.977869
rs77792157	7:130025713:G:A	Metabolic syndrome	G	0.1225	0.9474
rs4731702	7:130433384:C:T	Lipodystrophy	C	0.0326	0.6997	0.69682	0.698604	0.693405
rs13438418	7:140628735:G:A	Residual glycaemic	A	0.0704	0.0778	0.0938898	0.0895766	0.0918346
rs6972751	7:149180500:T:C	Body fat	T	0.0229	0.1636	0.136191	0.148533	0.145754
rs55681398	7:150308848:C:T	Metabolic syndrome	T	0.0298	0.1798	0.153095	0.16434	0.165222
rs62492368	7:150537635:G:A	Lipodystrophy	A	0.0254	0.6021	0.525617	0.522256	0.52319
rs17857291	7:150812683:G:A	Obesity	G	0.0262	0.7714	0.746839	0.762589	0.762805
rs184163936	7:156781472:T:C	Body fat	C	-0.5389	0.001
rs887609	7:156794983:A:G	Body fat	A	0.0647	0.2203	0.208111	0.214909	0.211298
rs78596384	7:156801700:G:T	Residual glycaemic	G	0.0535	0.8904	0.836856	0.837461	0.841314
rs6956046	7:156962874:G:A	Residual glycaemic	G	0.0475	0.4956	0.590472	0.607074	0.591035
rs9987289	8:9183358:A:G	Lipodystrophy	A	0.0846	0.0155	0.012279	0.011416	0.013012
rs62496161	8:9278574:G:T	Residual glycaemic	T	0.0804	0.0084	0.0112232	0.00760966	0.00873035
rs17708276	8:10199548:G:A	Obesity	G	-0.0088	0.9334	0.987329	0.985438	0.985552
rs10086521	8:10783769:T:C	Obesity	T	-0.0019	0.6959	0.7831		0.783204
rs12680692	8:12618225:T:A	Metabolic syndrome	A	0.0122	0.3394	0.388637	0.367463	0.373055
rs10087481	8:13508312:A:G	Residual glycaemic	A	0.0234	0.4497	0.463386	0.474179	0.480609
rs13262285	8:14125920:C:G	Obesity	G	0.0089	0.1912	0.224151	0.22573	0.220914
rs1978054	8:17868521:T:C	Metabolic syndrome	C	0.0177	0.5592	0.533893	0.525498	0.524741
rs80073370	8:19833156:A:T	Lipodystrophy	A	0.1229	0.9882		0.996339	0.993752
rs4872527	8:22496048:G:A	Metabolic syndrome	A	0.0318	0.1939	0.186765	0.183262	0.191836
rs17089546	8:23571807:G:A	Metabolic syndrome	G	0.0357	0.8579	0.907409	0.910838	0.908452
rs73221948	8:25464670:G:T	Residual glycaemic	T	0.028	0.2781	0.350724	0.353362	0.308728
rs17818197	8:25872634:A:G	Residual glycaemic	G	0.0455	0.0363	0.0458581	0.0444434	0.048711
rs13250825	8:28121724:C:G	Obesity	G	0.0177	0.3435	0.434335	0.432143	0.416244
rs2042073	8:30835535:A:G	Obesity	A	0.0236	0.0632	0.036941				rs2725367	rs2543598
rs7844647	8:34503776:T:C	Obesity	T	0.0209	0.5257	0.609656	0.612169	0.607197
rs10092900	8:36854711:T:G	Residual glycaemic	G	0.0432	0.3593	0.346418	0.34588	0.340372
rs12680217	8:37397803:T:C	Metabolic syndrome	T	0.0462	0.5546	0.525443	0.518024	0.621992
rs60128210	8:38351310:G:A	Residual glycaemic	G	0.0321	0.5256	0.540984	0.547883	0.59105
rs78623944	8:41227207:A:G	Residual glycaemic	G	0.0121	0.1793	0.232182	0.225693	0.170668
rs7012759	8:41380224:C:T	Residual glycaemic	T	-0.0639	0.9715				rs78629058	rs78629058	rs569982715
rs75445792	8:41500399:C:T	Beta cell -PI	C	-0.1676	0.9983
rs11996576	8:41503003:G:C	Residual glycaemic	C	0.0525	0.2184	0.181583	0.203788	0.217887
rs150015181	8:41509070:T:A	Beta cell -PI	T	0.2411	0.9837	0.988716	0.990498	0.989564
rs508419	8:41522991:A:G	Beta cell -PI	G	0.1033	0.8633	0.87066	0.853761	0.856451
rs117271404	8:41540810:G:C	Beta cell -PI	C	0.1058	0.0017	0.000989418				rs117308321	rs148766658
rs4454259	8:41903402:T:C	Body fat	C	0.0286	0.271	0.222093	0.217545	0.174828
rs74942620	8:57499986:G:C	Residual glycaemic	C	0.0329	0.3286	0.411308	0.404443	0.40233
rs10096191	8:72419498:T:G	Metabolic syndrome	G	0.0404	0.1259	0.127136	0.126155	0.111682
rs7845090	8:73449940:G:A	Obesity	G	0.0385	0.2996	0.313437	0.322135
rs140727097	8:74680416:A:G	Obesity	G	0.0836	0.0097	0.00866455	0.00790332	0.00837123
rs7813042	8:75201983:A:G	Beta cell -PI	G	0.1288	0.031	0.012143	0.011377				rs142959079
rs2920928	8:76676187:T:C	Obesity	C	0.0182	0.4262	0.384469	0.381075	0.363738
rs16907751	8:81375457:C:T	Obesity	C	0.0352	0.8416	0.780158	0.77229	0.781083
rs13266372	8:85626666:G:T	Body fat	T	0.0116	0.2164	0.2822
rs2336987	8:88301558:G:A	Body fat	A	0.022	0.1559	0.140764	0.126652
rs2722885	8:95696130:C:T	Beta cell +PI	T	0.034	0.7018	0.776624	0.76595	0.717613
rs2879813	8:95960947:A:G	Body fat	A	0.0408	0.3015	0.242358	0.255951	0.261544
rs117440460	8:96002243:C:T	Residual glycaemic	T	0.3659	0.0058
rs2514530	8:97174637:C:T	Residual glycaemic	C	0.0291	0.7328	0.809114	0.829582
rs2679745	8:103876325:G:A	Metabolic syndrome	G	0.0207	0.8382	0.851956	0.852748	0.854774
rs28627996	8:105585028:C:T	Body fat	T	0.0325	0.1805	0.158275	0.174048	0.161546
rs112515915	8:105662373:A:G	Residual glycaemic	A	0.0476	0.9884	0.996584	0.995672	0.993855
rs3779767	8:106432213:C:T	Obesity	T	-0.0073	0.2547	0.33455	0.330656	0.326085
rs7821463	8:110112887:A:G	Obesity	A	0.0149	0.4679	0.486956	0.500584	0.506823
rs4599845	8:116593598:T:C	Obesity	T	0.026	0.2264	0.141887	0.18913	0.178303
rs720928	8:116697876:A:G	Obesity	G	0.0172	0.6078	0.668244	0.652704	0.642131
rs78086284	8:118026341:A:G	Beta cell +PI	A	-0.0274	0.9943
rs147643814	8:118070958:G:T	Beta cell -PI	G	0.1939	0.9865	0.991911	0.99057	0.991729
rs4876702	8:118121734:A:G	Body fat	G	-0.0433	0.1732	0.206764	0.214481	0.188528
rs10088883	8:118141288:C:T	Residual glycaemic	C	0.1597	0.9996
rs73317613	8:118143152:C:A	Residual glycaemic	C
rs13266634	8:118184783:C:T	Beta cell +PI	C	0.1258	0.5869	0.565676	0.564809	0.570898
rs117215804	8:118221217:C:T	Body fat	C	0.394	0.9924
rs10955992	8:121872464:A:C	Body fat	A	0.0214	0.3665	0.298202	0.301285	0.303522
rs16895840	8:122684740:A:C	Residual glycaemic	A	0.0353	0.3401	0.272958	0.305663	0.308657
rs4871304	8:123801257:T:C	Beta cell -PI	T	0.0248	0.4331	0.397202	0.422791	0.393572
rs6470361	8:126510338:A:G	Lipodystrophy	G	0.026	0.8372	0.826201	0.819396	0.804195
rs13273592	8:126645810:T:C	Metabolic syndrome	C	0.03	0.4727	0.479383	0.459986	0.464005
rs17772814	8:128711742:G:A	Beta cell -PI	G	-0.0854	0.9774					rs532858163
rs7824269	8:129552344:C:T	Residual glycaemic	T	0.0638	0.0453	0.0327644	0.0314173	0.0312894
rs7828631	8:132875320:C:T	Residual glycaemic	T	0.0342	0.2566	0.352781	0.344859	0.346746
rs12548678	8:135786277:G:T	Metabolic syndrome	T	0.0213	0.3698	0.397357	0.374602	0.375552
rs73712230	8:138215488:T:G	Residual glycaemic	T	0.0412	0.8596	0.869353	0.872822	0.874398
rs10096860	8:143138709:C:T	Body fat	C	0.0296	0.5975	0.59268	0.614943	0.599125
rs13267937	8:144506133:G:C	Beta cell -PI	C	0.0334	0.7181	0.693267	0.688722	0.647689
rs149587589	8:145173169:A:G	Residual glycaemic	A	0.0298	0.9921
rs3757974	8:145545546:A:G	Beta cell +PI	G	0.0304	0.4865	0.524503	0.429571	0.440266
rs7015203	8:145976021:T:C	Metabolic syndrome	T	0.0333	0.73	0.633089	0.628167	0.641632
rs7870869	9:1036193:A:G	Metabolic syndrome	G	0.0393	0.4289	0.429441	0.428802	0.417565
rs145500238	9:4248138:T:C	Beta cell -PI	T	0.1078	0.9552	0.990135	0.991493	0.990194
rs4237150	9:4290085:G:C	Beta cell +PI	C	0.0846	0.4289	0.47108	0.462939	0.468473
rs7872172	9:8284965:G:T	Residual glycaemic	T	0.0219	0.4425	0.405072	0.405103	0.37978
rs4740559	9:14130239:C:T	Body fat	T	0.0334	0.2257	0.204255	0.194517	0.186501
rs1029016	9:16656909:A:C	Body fat	C	-0.106	0.9791	0.99934
rs1330303	9:16715826:T:C	Obesity	T	-0.1021	0.9328	0.996799	0.998421
rs12380322	9:19074538:A:G	Beta cell -PI	G	0.0264	0.2201	0.249707	0.239725	0.263947
rs6475477	9:20815907:T:C	Residual glycaemic	C	0.0222	0.3458	0.299737	0.284264
rs28521526	9:21167181:T:C	Residual glycaemic	C	0.0308	0.433	0.430993	0.417569	0.394202
rs1101330	9:22015465:C:A	Residual glycaemic	C	-0.0076	0.8618	0.884967	0.890171	0.893302
rs77728904	9:22057530:A:C	Residual glycaemic	C	0.0317	0.0053				rs73442474	rs115574830	rs12003714
rs139149176	9:22129902:T:G	Residual glycaemic	G	0.2156	0.0148
rs10811661	9:22134094:T:C	Beta cell +PI	T	0.1881	0.5648	0.614183	0.613096	0.606347
rs12555274	9:22136440:G:C	Beta cell -PI	C	0.0555	0.3542	0.36145	0.368218	0.344275
rs183862911	9:22161977:G:C	Body fat	C	0.2113	0.0155	0.0174211
rs1575972	9:22301092:T:A	Residual glycaemic	T	0.127	0.9493	0.9643	0.968947	0.964854
rs1472495	9:22584584:A:G	Residual glycaemic	G	0.0202	0.7999	0.790227	0.75257	0.703392
rs12553324	9:23347865:C:G	Obesity	G	0.0094	0.5013	0.448489	0.455554	0.426712
rs17770336	9:28414625:C:T	Obesity	T	0.0206	0.1976	0.163915	0.159078	0.166904
rs10813516	9:31222420:C:A	Obesity	C	0.0137	0.3065	0.221817	0.294471	0.275682
rs10970761	9:32094193:C:G	Body fat	C	0.0216	0.7551	0.733981	0.74659
rs72709688	9:33658383:G:C	Residual glycaemic	G	0.0238	0.9845
rs12001437	9:34074476:T:C	Obesity	C	0.032	0.5782	0.609461	0.60731	0.59602
rs10758321	9:35767753:G:A	Residual glycaemic	G	0.0297	0.5795	0.576382	0.566445	0.564955
rs6476613	9:37084340:A:G	Obesity	A	0.0197	0.7672	0.810204	0.806671	0.780931
rs1888832	9:81324935:G:C	Obesity	G	0.0159	0.58	0.659778	0.665653	0.653531
rs67269808	9:81907986:A:G	Body fat	A	0.0916	0.9441	0.962288	0.963357	0.96146
rs7861609	9:83992174:C:T	Residual glycaemic	C	0.0465	0.6822	0.713952	0.723978	0.69888
rs815843	9:84241308:C:T	Residual glycaemic	C	0.1011	0.0397	0.055396	0.051782	0.05255
rs2796441	9:84308948:G:A	Beta cell +PI	G	0.0792	0.3915	0.402874	0.43528	0.398262
rs2814834	9:90815483:G:C	Metabolic syndrome	C	0.0344	0.2069	0.295606	0.287817	0.290718
rs10992408	9:95444800:A:G	Metabolic syndrome	G	0.0168	0.6538	0.772149	0.731948
rs10821304	9:96910815:G:A	Body fat	A	0.0192	0.4119	0.434091	0.39321	0.372516
rs10121760	9:97828989:T:C	Residual glycaemic	C	0.0268	0.7548	0.686752	0.665389	0.656066
rs113154802	9:98278413:C:T	Body fat	C	0.069	0.8846	0.912389	0.907949	0.909098
rs4556142	9:107734714:A:G	Metabolic syndrome	G	0.0235	0.7882	0.804089	0.80155	0.771768
rs4978775	9:111937507:A:T	Obesity	A	0.0241	0.2159	0.286913	0.305006	0.306094
rs10116566	9:116664845:T:C	Residual glycaemic	T	0.0225	0.7027	0.63429	0.642128	0.636206
rs1044531	9:117098650:C:T	Lipodystrophy	C	0.4083	0.0133
rs2274162	9:117187569:G:T	Obesity	G	0.0176	0.6296	0.70678	0.717558	0.705359
rs7030607	9:119245183:G:A	Metabolic syndrome	A	0.0236	0.3535	0.319133	0.311521	0.311306
rs700059	9:125824055:G:A	Metabolic syndrome	A	0.0223	0.2488	0.314516	0.312032	0.344872
rs7851052	9:126179204:C:T	Obesity	T	0.0103	0.3816	0.373886	0.380105	0.377275
rs2479106	9:126525212:A:G	Obesity	G	0.011	0.217	0.165998	0.172362	0.166903
rs59427698	9:129425745:G:A	Body fat	G	-0.0365	0.9664
rs35632228	9:129460727:G:A	Obesity	A	0.0188	0.3185	0.383109	0.370332	0.366791
rs11999061	9:131133347:A:T	Body fat	T	0.0257	0.5036	0.462795	0.449595
rs10113902	9:133788450:T:C	Obesity	C	0.025	0.6369	0.619589	0.622365
rs4382592	9:134870755:T:G	Obesity	T	0.0151	0.3823	0.46051	0.497985	0.498873
rs505922	9:136149229:T:C	Beta cell +PI	C	0.0465	0.4449	0.375484	0.381213	0.378129
rs459571	9:136912626:C:T	Beta cell -PI	T	0.0237	0.5944	0.640836	0.630441	0.622413
rs72619339	9:137176332:G:A	Metabolic syndrome	G	0.0151	0.8236	0.82225	0.818493	0.817967
rs28533815	9:139241828:T:C	Metabolic syndrome	C	0.1434	0.8919	0.97488				rs1135314	rs1135314
rs77813615	9:139245194:C:T	Body fat	T	0.0664	0.1202	0.165981	0.138707	0.138951
rs7022365	9:139505720:C:T	Residual glycaemic	C	0.0344	0.8438	0.810377		0.836851
rs11257562	10:12181762:G:A	Residual glycaemic	G	0.0353	0.6975	0.785103	0.787942	0.787725
rs11257655	10:12307894:C:T	Beta cell -PI	T	0.1257	0.4786	0.586007	0.595172	0.591966
rs2997064	10:12390116:C:T	Body fat	C	0.0662	0.0907	0.118747	0.14714	0.117897
rs2815657	10:12548710:G:A	Residual glycaemic	A	0.0423	0.3348	0.378515	0.376639	0.371323
rs11258435	10:13568857:T:C	Obesity	C	0.0318	0.8505	0.896339	0.871144	0.854767
rs72802150	10:23478634:C:T	Residual glycaemic	C	0.0262	0.8631	0.86338	0.857881	0.873969
rs117414485	10:23578177:C:T	Residual glycaemic	T	0.1088	0.047	0.043552	0.029571	0.0473529
rs11819063	10:26493792:T:G	Beta cell -PI	T	0.034	0.6332	0.720208	0.716877	0.727634
rs35575195	10:29203067:C:A	Residual glycaemic	A	0.0367	0.1867	0.279554	0.264976	0.262926
rs75888368	10:34000712:G:A	Obesity	A	0.0299	0.2242	0.268958	0.249585	0.265877
rs2393960	10:44043354:T:A	Body fat	A	0.0143	0.552	0.544547	0.503092	0.536781
rs2438988	10:49370090:A:G	Residual glycaemic	G	0.0076	0.478	0.547808	0.52705	0.514725
rs12570156	10:52609008:T:C	Beta cell -PI	T	-0.0117	0.5697	0.533093	0.560859	0.556854
rs11598843	10:55770901:G:C	Obesity	C	-0.0557	0.0543	0.0801961	0.0795518	0.0747803
rs76804656	10:63724787:C:T	Beta cell -PI	C	0.0621	0.8669	0.875925	0.885313	0.876075
rs1046521	10:64914467:A:G	Residual glycaemic	G	0.0289	0.0191	0.0201721	0.0195201	0.018154
rs59050225	10:64950110:C:T	Body fat	C	0.065	0.7889	0.725714	0.735734	0.739961
rs2664419	10:70378139:C:A	Body fat	C	0.0248	0.4664	0.440597	0.448203	0.450346
rs17476364	10:71094504:T:C	Beta cell +PI	T	-0.0457	0.9884	0.999346				rs72805692	rs12263764
rs2999170	10:71303133:C:T	Residual glycaemic	C	0.0435	0.5472	0.603325	0.611937	0.608626
rs187201965	10:71314539:C:G	Body fat	C	-0.649	0.9981
rs177045	10:71321279:A:G	Residual glycaemic	G	0.0473	0.6356	0.588312	0.55221	0.590751
rs41277236	10:71332301:C:T	Body fat	T	-0.1397	0.0115				rs145978254	rs145978254	rs185529782
rs190597808	10:71355697:G:T	Body fat	T	-0.154	0.0016		0.000296647
rs34673046	10:71446231:T:A	Residual glycaemic	A	0.0442	0.089	0.0970068	0.0950615	0.0961277
rs2395023	10:71456311:T:C	Residual glycaemic	T	0.0121	0.7106	0.679289	0.694544	0.697501
rs2812539	10:71465359:G:T	Body fat	T	0.0234	0.8859	0.847745	0.825894	0.826231
rs1683935	10:72599167:T:C	Residual glycaemic	C	0.0032	0.1349	0.135741	0.142116	0.138942
rs7080579	10:75504029:T:A	Obesity	A	0.0346	0.1241	0.121362	0.112596	0.121334
rs3012060	10:77244336:T:A	Residual glycaemic	T	0.0377	0.2605	0.202452	0.230014	0.228468
rs7099048	10:77647107:G:A	Obesity	A	0.0148	0.4378	0.36734	0.370813	0.350764
rs3844124	10:80447547:T:G	Residual glycaemic	T	0.0745	0.9922	0.996304				rs6480900	rs4979995
rs77969702	10:80932860:G:A	Residual glycaemic	A	0.1443	0.0144
rs697239	10:80947438:T:C	Body fat	T	0.0608	0.5651	0.608593	0.630475	0.614997
rs11002892	10:81011589:C:T	Body fat	T	0.0289	0.2023	0.203176	0.204437	0.202025
rs1250551	10:81059335:G:T	Body fat	T	-0.0112	0.4336	0.385994	0.38187	0.373073
rs10788495	10:88113615:A:T	Obesity	T	0.0166	0.3205	0.224344	0.222656	0.209648
rs926091	10:89721412:C:T	Metabolic syndrome	T	0.0436	0.3546	0.365236	0.354826	0.335966
rs34379399	10:91443283:C:T	Residual glycaemic	T	0.0239	0.344	0.327367	0.320117	0.303095
rs61876142	10:93445675:T:A	Residual glycaemic	A	-0.0355	0.0174	0.0121292		0.0134397
rs2259049	10:94155499:C:T	Residual glycaemic	C	0.0552	0.3091	0.34567	0.401896	0.340082
rs146668074	10:94208781:C:T	Residual glycaemic	T	0.1928	0.0049	0.00123436				rs547466160	rs547466160
rs145222716	10:94278685:G:A	Residual glycaemic	A	0.138	0.0246	0.015995	0.0130504	0.0137395
rs140778879	10:94336585:C:G	Residual glycaemic	C	0.2917	0.9949		0.999888
rs145532103	10:94439041:G:A	Residual glycaemic	A	0.3036	0.0332	0.00302647	0.00314126	0.00242271
rs1977833	10:94463945:G:A	Metabolic syndrome	G	0.1342	0.2922	0.304698	0.306567	0.317382
rs143135397	10:94485260:A:G	Residual glycaemic	G	0.2065	0.0102	0.00866372	0.0062243	0.00890829
rs117526461	10:94488695:C:G	Body fat	G	0.1453	0.0242	0.0219194	0.0224813	0.0221125
rs11187151	10:94494460:C:T	Body fat	C	-0.2768	0.993
rs7896332	10:94542610:G:A	Metabolic syndrome	G	0.0641	0.162	0.107685	0.12928	0.122558
rs10748694	10:99056190:A:T	Obesity	A	0.049	0.3085	0.263954	0.292131	0.292613
rs2862954	10:101912064:T:C	Obesity	T	0.0628	0.9413	0.942319	0.928064	0.940303
rs61607357	10:102420598:T:G	Obesity	G	0.0216	0.4664	0.477364	0.46146	0.471286
rs625039	10:102993649:G:A	Residual glycaemic	A	0.0264	0.3715	0.361233	0.338601	0.359979
rs3123794	10:105033742:A:G	Metabolic syndrome	A	0.0232	0.5261	0.541142	0.564826	0.555807
rs7067540	10:112621837:T:C	Residual glycaemic	C	0.0461	0.599	0.541994	0.533846	0.532615
rs11195508	10:113046379:C:G	Body fat	C	0.0691	0.9612	0.97064	0.954123	0.965682
rs11196122	10:114593006:G:A	Beta cell +PI	G	0.0026	0.4392	0.431852		0.434439
rs1327692	10:114609063:A:C	Beta cell +PI	C	-0.0073	0.7825	0.785342	0.766468	0.766548
rs149911199	10:114703335:G:A	Body fat	G	0.2577	0.9961
rs149106073	10:114709925:C:T	Body fat	T	1.2149	0.0031
rs78277257	10:114710876:C:T	Residual glycaemic	C	0.0436	0.671	0.714852	0.755731	0.698814
rs116313472	10:114721774:A:G	Beta cell +PI	G	0.3227	0.0105		0.000221138
rs190373810	10:114731360:C:T	Beta cell +PI	T	-0.3027	0.0024
rs114322470	10:114736670:T:G	Residual glycaemic	T	0.04	0.9966	0.999902
rs181345902	10:114747513:C:G	Body fat	G	-0.8113	0.0007	7.55471e-05
rs117987174	10:114756459:G:A	Body fat	G	-0.777	0.9973
rs7903146	10:114758349:C:T	Beta cell +PI	T	0.2873	0.0407	0.0308481	0.0343645	0.0316387
rs61872774	10:114765390:G:A	Beta cell +PI	A	-0.0905	0.0016		7.34901e-05	0.000162114
rs79369780	10:114765469:G:T	Body fat	G	-0.2642	0.995		0.999696
rs140908036	10:114770644:G:A	Metabolic syndrome	A	0.9155	0.0023		7.2424e-05
rs180726800	10:114784926:C:T	Beta cell +PI	T	0.2309	0.0027
rs118046020	10:114790073:G:A	Metabolic syndrome	A	0.5632	0.0037
rs72826093	10:114793595:G:A	Metabolic syndrome	A				5.60168e-05
rs140658764	10:114793907:T:C	Beta cell +PI	C	1.069	0.0014		5.91457e-05
rs17685538	10:114797471:C:G	Beta cell +PI	C	-0.3291	0.9698
rs149092094	10:114815454:C:T	Beta cell +PI	T	0.1225	0.0017
rs7070182	10:114822698:T:C	Beta cell +PI	T	0.04	0.9674	0.983565	0.984865	0.984167
rs112694314	10:114828594:T:C	Residual glycaemic	T	-0.7638	0.9965
rs11196216	10:114829769:C:T	Beta cell +PI	C	0.022	0.3081	0.311395	0.324089	0.34833
rs145003494	10:114834411:G:A	Residual glycaemic	A	0.5474	0.0037
rs116929578	10:114836181:A:G	Beta cell +PI	G	0.5417	0.0067		0.000151569
rs7069881	10:114838872:C:T	Beta cell +PI	C	-0.0045	0.9666	0.964013	0.96693	0.965979
rs137986049	10:114842024:C:G	Beta cell +PI	C	0.1922	0.9979
rs193023456	10:114871695:G:A	Residual glycaemic	A	0.5242	0.0036
rs290476	10:114873727:G:T	Residual glycaemic	G	0.0291	0.3335	0.311129	0.328672	0.35195
rs143876660	10:114881845:A:G	Beta cell +PI	G	-0.6697	0.001
rs290490	10:114906714:G:A	Residual glycaemic	A	0.033	0.9726	0.986898
rs740746	10:115792787:G:A	Body fat	G	0.0237	0.2241	0.254849	0.273685	0.255928
rs10787798	10:119584045:T:C	Residual glycaemic	C	-0.01	0.7372	0.683445	0.658887	0.686839
rs12269193	10:121574535:G:A	Body fat	A	0.0314	0.0644	0.0791955	0.0770754	0.0741704
rs11199755	10:122836858:C:T	Residual glycaemic	C	0.055	0.8073	0.834685	0.834618	0.843729
rs10886863	10:122929493:T:C	Residual glycaemic	C	0.0588	0.6622	0.613971	0.612353	0.604446
rs1907225	10:122975633:C:T	Lipodystrophy	C	0.0502	0.2613	0.335508	0.345322	0.34924
rs2421021	10:124157046:A:G	Metabolic syndrome	A	0.0417	0.398	0.397774	0.414328	0.405973
rs7914985	10:125235747:A:G	Body fat	A	0.0286	0.5146	0.514865	0.522948	0.515063
rs2334499	11:1696849:C:T	Residual glycaemic	T	0.011	0.7921	0.819291	0.79295	0.765955
rs76074250	11:2073182:A:G	Metabolic syndrome	G	-0.0113	0.2582	0.261445	0.209724	0.264134
rs7933888	11:2122617:T:C	Residual glycaemic	C	0.0239	0.5164	0.49526	0.468882	0.483484
rs1124699	11:2164990:G:A	Residual glycaemic	G	0.1906	0.0131					rs17883577
rs3842726	11:2185127:C:G	Residual glycaemic	G	-0.4667	0.0061
rs4929965	11:2197286:A:G	Obesity	A	0.1091	0.0819	0.071926	0.09107	0.075799
rs143000786	11:2238751:G:T	Residual glycaemic	T	-0.6436	0.0006
rs181911080	11:2269939:G:A	Residual glycaemic	G	0.1834	0.989
rs79696944	11:2283950:C:T	Metabolic syndrome	T	0.1002	0.0519	0.0249429	0.0242093	0.0229837
rs718579	11:2497501:C:T	Body fat	T	0.035	0.3807	0.367458	0.360165	0.357903
rs2283164	11:2579163:A:G	Body fat	A	0.1186	0.9509	0.955838	0.954345	0.954956
rs2283167	11:2580063:G:A	Body fat	G	0.0376	0.7052	0.723865	0.741397	0.73086
rs4930141	11:2639985:T:C	Body fat	C	0.0429	0.1396	0.0946844	0.0914855	0.0944614
rs2073957	11:2684662:G:A	Residual glycaemic	G	0.173	0.9556	0.996487
rs231362	11:2691471:A:G	Metabolic syndrome	G	0.0778	0.8909	0.908874	0.910549	0.9073
rs35889184	11:2692506:A:G	Residual glycaemic	G	-0.243	0.0168
rs2283205	11:2741327:C:T	Body fat	C	0.0533	0.7707	0.804818	0.798599	0.798619
rs11023938	11:2756965:C:T	Residual glycaemic	T	0.068	0.0231
rs2237884	11:2799679:T:C	Body fat	T	0.0291	0.5975	0.613954	0.6153	0.631795
rs57274815	11:2825029:C:T	Residual glycaemic	T	0.2508	0.0125	0.00802875	0.0062839	0.00677229
rs140400323	11:2834461:C:A	Residual glycaemic	A	0.2132	0.0223	0.0145673	0.0107795	0.0122366
rs234860	11:2853502:T:C	Body fat	T	0.1129	0.0446	0.043323	0.062685	0.055882
rs61869847	11:2857024:G:C	Body fat	G	-0.0056	0.996
rs76868685	11:2858014:C:G	Residual glycaemic	C	0.2915	0.9912	0.98668	0.99276	0.987337
rs2237897	11:2858546:C:T	Beta cell +PI	C	0.2562	0.6346	0.71759	0.713413	0.703236
rs4930013	11:2862159:A:C	Beta cell +PI	C	-0.0545	0.0483	0.0466787	0.0637802	0.0595322
rs45477500	11:2869452:G:A	Body fat	A	1.0827	0.0024		0.00013043
rs35723063	11:2875965:G:A	Residual glycaemic	A	0.0711	0.2639	0.228495	0.232956	0.222495
rs116500286	11:2884310:C:A	Residual glycaemic	A	0.1442	0.0864	0.0800642	0.0920011	0.0815714
rs77355428	11:2895266:C:A	Residual glycaemic	C	0.1947	0.9674
rs76653898	11:2911047:A:G	Residual glycaemic	A	0.1068	0.8908	0.889294	0.902364	0.887694
rs2168101	11:8255408:C:A	Residual glycaemic	C	0.0172	0.7579	0.724996	0.724081	0.756549
rs7110529	11:8687710:C:G	Obesity	C	0.033	0.385	0.407245	0.4272	0.439089
rs10743108	11:9537904:G:C	Residual glycaemic	C	0.0273	0.7284	0.783394	0.772086	0.73781
rs3910384	11:9599943:A:G	Body fat	A	-0.0003	0.36	0.390754	0.403989	0.412149
rs76789970	11:9856015:C:T	Body fat	T	0.023	0.1638	0.125548	0.112754	0.12928
rs7122422	11:10067262:G:C	Body fat	C	0.0158	0.2659	0.310802	0.308419	0.303063
rs7949336	11:13319894:A:G	Body fat	A	-0.0096	0.5302	0.491662	0.507853	0.527351
rs118115876	11:14671396:G:A	Residual glycaemic	A	0.2135	0.008		0.000116233
rs5215	11:17408630:C:T	Beta cell -PI	C	0.0778	0.376	0.337568	0.343296	0.343573
rs16907058	11:20952237:G:A	Obesity	A	0.041	0.0895	0.0831131	0.0811776	0.0775177
rs112220894	11:27690399:C:T	Obesity	C	0.0365	0.2434	0.250953	0.248705	0.257427
rs4923542	11:28507389:T:G	Beta cell -PI	G	-0.0003	0.4257	0.44794	0.45182	0.440561
rs486129	11:28721656:A:T	Obesity	A	0.0181	0.9134	0.897144	0.901087	0.903661
rs2786257	11:30340725:G:A	Obesity	G	0.0151	0.0973	0.092621	0.105321	0.116348
rs11031140	11:30608133:G:A	Obesity	A	0.0339	0.1077	0.13083	0.131894	0.123729
rs7115190	11:32441377:C:T	Body fat	T	0.023	0.6932	0.747266	0.732032	0.741641
rs145678014	11:32927778:G:T	Obesity	G	0.0837	0.9943
rs2956088	11:34905847:T:A	Body fat	T	0.0231	0.2893	0.233092	0.257131	0.259278
rs58090211	11:35433712:C:A	Residual glycaemic	C	0.0556	0.8726	0.861256	0.866875	0.863281
rs3736505	11:43876435:A:G	Obesity	G	0.0132	0.2043	0.279709	0.272929	0.27205
rs7115013	11:43934592:C:T	Obesity	C	0.0306	0.4086	0.381043	0.390579	0.410369
rs12419690	11:45858584:G:A	Beta cell -PI	G	0.0335	0.7714	0.70506	0.71851	0.721035
rs71474196	11:46977160:C:T	Beta cell +PI	C	0.085	0.9895	0.981268		0.983916		rs77120884
rs2125838	11:47811933:A:G	Obesity	A	-0.0248	0.6848	0.54729	0.566476	0.556897
rs6485981	11:49477266:T:C	Obesity	T	0.0239	0.1618	0.145706	0.217607	0.163236
rs11230823	11:55510606:C:T	Body fat	T	0.0252	0.2723	0.227585	0.231861	0.22804
rs12418866	11:57811314:T:A	Body fat	T	0.0336	0.6974	0.797538	0.789412	0.793321
rs17489568	11:58390007:C:G	Residual glycaemic	G	0.0341	0.1587	0.130486	0.130084	0.131924
rs2943800	11:61245614:G:T	Body fat	G	0.0361	0.0279	0.038053				rs78258051	rs78258051
rs174541	11:61565908:T:C	Beta cell +PI	T	0.0339	0.5707	0.319493	0.318971	0.353276
rs35169799	11:64031241:C:T	Lipodystrophy	T	-0.1116	0.0151		0.000382809
rs12789028	11:65326154:G:A	Obesity	A	0.0378	0.1713	0.162593	0.167257	0.158665
rs72924707	11:65576803:T:C	Obesity	T	-0.4849	0.993
rs3814738	11:66060538:G:T	Body fat	T	0.0305	0.2492	0.285321	0.272501	0.279189
rs3750971	11:68830707:G:A	Metabolic syndrome	A	0.0309	0.2778	0.288522	0.268988	0.284707
rs28599796	11:69088374:C:G	Lipodystrophy	G	0.0238	0.2562	0.246955	0.224902	0.230558
rs3918292	11:69457547:C:T	Residual glycaemic	T	0.0507	0.2319			0.244809
rs3918298	11:69463273:G:A	Beta cell +PI	G	0.1689	0.9821	0.987849	0.986944	0.986782
rs12281701	11:69475628:G:C	Body fat	G	-0.1533	0.9967
rs77464186	11:72460398:A:C	Beta cell -PI	A	0.146	0.9386	0.942385	0.938048	0.939014
rs512780	11:74545378:T:G	Residual glycaemic	T	0.0113	0.1759	0.224057	0.265167	0.288699
rs673335	11:75450576:T:C	Residual glycaemic	C	0.0336	0.3485	0.299596	0.270232	0.290869
rs17749202	11:75897374:T:C	Body fat	T	-0.031	0.9785	0.98302	0.985998	0.982151
rs61894507	11:76156973:G:A	Residual glycaemic	G	0.0333	0.8546	0.886794	0.882981	0.888279
rs569296	11:79027802:C:G	Body fat	G	0.0249	0.3042	0.309664	0.307524	0.306802
rs61901515	11:92669186:G:A	Beta cell +PI	A	0.3669	0.008
rs10830963	11:92708710:C:G	Beta cell +PI	G	0.038	0.4221	0.426296	0.417448	0.421803
rs11020132	11:92716824:G:A	Beta cell +PI	A	0.1203	0.0117		0.000148298
rs271035	11:92731478:A:T	Residual glycaemic	T	-0.0021	0.6837	0.719603	0.707588				rs271028
rs141307757	11:92978858:A:G	Residual glycaemic	G	-0.19	0.0162
rs57235767	11:93013531:C:T	Beta cell -PI	C	0.0344	0.8075	0.837767	0.839638	0.827638
rs634366	11:103020971:T:C	Obesity	C	0.0289	0.7352	0.804912	0.780062	0.792197
rs10891494	11:112913053:C:A	Body fat	C	0.0156	0.7671	0.782508	0.783147	0.780308
rs6589571	11:116680418:T:C	Metabolic syndrome	T	-0.0011	0.2288	0.216447	0.229872	0.2411
rs529623	11:117693255:T:C	Residual glycaemic	T	0.0318	0.4676	0.439963	0.461675	0.489682
rs1614264	11:118942638:A:C	Obesity	C	0.0142	0.1692	0.213142	0.210538	0.212899
rs10893829	11:128042575:T:C	Residual glycaemic	T	0.0271	0.7171	0.716667	0.716168	0.719994
rs34086018	11:128204110:C:T	Body fat	C	0.0175	0.9361	0.922436	0.920565	0.925293
rs7104712	11:128235252:C:A	Body fat	C	0.0401	0.2651	0.215817	0.246512	0.231851
rs11819995	11:128389391:C:T	Body fat	T	0.0375	0.211	0.18621	0.180743	0.18047
rs3935795	11:128390791:T:C	Metabolic syndrome	T	0.0495	0.943	0.945883	0.949501	0.954299
rs2007537	12:504797:C:T	Residual glycaemic	C	0.0188	0.6022	0.594265	0.566097	0.583609
rs10848958	12:4031104:C:T	Body fat	C	-0.0126	0.9871	0.990361	0.990002	0.989678
rs75640507	12:4241118:A:G	Beta cell -PI	A	0.0589	0.9704	0.962412	0.964731	0.963622
rs11063029	12:4301301:C:T	Body fat	T	0.4404	0.01	0.0010663	0.000765085
rs4140660	12:4310220:C:T	Residual glycaemic	T	0.0489	0.1998	0.239091	0.22229	0.203301
rs10219589	12:4340575:A:G	Body fat	A	-0.021	0.6124	0.703315	0.718641	0.710105
rs117380042	12:4372100:C:T	Residual glycaemic	T	0.1687	0.002			0.0021379
rs4238013	12:4376089:C:T	Residual glycaemic	C	0.0321	0.0521	0.061139	0.089362	0.100666
rs7304270	12:4381981:C:T	Residual glycaemic	C	0.0606	0.7299	0.723063	0.76875	0.783904
rs76895963	12:4384844:T:G	Metabolic syndrome	T	0.3401	0.9888
rs3217860	12:4399050:A:G	Beta cell +PI	G	0.0378	0.5762	0.599165	0.558552	0.598938
rs3217893	12:4403876:C:T	Beta cell +PI	C	0.1483	0.99						rs148862218
rs3217907	12:4406836:C:A	Residual glycaemic	A	0.0111	0.3751	0.374657	0.364826	0.397978
rs142409867	12:4518681:A:G	Body fat	A	0.8053	0.9977
rs75291436	12:4580240:A:G	Residual glycaemic	A	0.2815	0.9949				rs145386206	rs28809571	rs28809571
rs10849094	12:4676899:C:G	Metabolic syndrome	C	-0.0115	0.889	0.857958	0.879079	0.885274
rs7969177	12:6712980:G:A	Residual glycaemic	A	0.0146	0.0192	0.0207731		0.0190333		rs12099908
rs77100210	12:10875928:A:C	Residual glycaemic	A	0.0684	0.9389	0.912778	0.921451	0.922127
rs2066827	12:12871099:T:G	Body fat	G	0.0386	0.0396	0.0363789	0.0431434
rs7303887	12:13191175:C:T	Residual glycaemic	T	0.0265	0.487	0.51857	0.498386	0.497879
rs10744146	12:17212881:G:A	Obesity	G	0.0166	0.3133	0.363171	0.390482	0.429888
rs75149408	12:20262545:G:A	Body fat	A	-0.2791	0.0047	0.000250034	0.000682399	0.00127848
rs7488780	12:20579392:G:C	Metabolic syndrome	G	0.0279	0.936	0.924784	0.929786	0.932662
rs11045247	12:20592624:G:A	Residual glycaemic	A	0.0492	0.0508	0.0631124	0.0623112	0.0604035
rs34084105	12:21838885:G:A	Beta cell -PI	G	0.0379	0.8732	0.863022	0.8802	0.871958
rs1048155	12:26273088:C:G	Metabolic syndrome	G	0.0097	0.781	0.76643	0.747664	0.743767
rs10842708	12:26474867:G:A	Lipodystrophy	G	0.0229	0.7218	0.695059	0.710732	0.70278
rs61917473	12:27812337:G:A	Body fat	G	-0.0047	0.9852	0.993229
rs11049114	12:27893346:G:A	Residual glycaemic	A	0.04	0.2062	0.182278	0.174606	0.179327
rs10842991	12:27962103:C:T	Beta cell +PI	C	0.0674	0.6692	0.625479	0.65314	0.675331
rs146295182	12:31374655:G:A	Residual glycaemic	A	0.1877	0.0168	0.0143692	0.0170777	0.0160143
rs4931467	12:31379095:G:A	Body fat	G	0.033	0.5914	0.55772	0.563131	0.575749
rs11051394	12:31493435:G:C	Body fat	C	0.0995	0.1616	0.175264	0.1653	0.170702
rs6488140	12:33370406:G:A	Obesity	A	0.0141	0.7297	0.7596	0.727342	0.75103
rs11514133	12:39416437:C:T	Obesity	C	0.0071	0.9356	0.934737	0.934386	0.936168
rs2730827	12:41863393:C:T	Obesity	T	0.0121	0.4371	0.522216	0.516676	0.519356
rs1650007	12:46298435:T:C	Body fat	T	-0.0026	0.4624	0.537713	0.523648	0.553213
rs2732469	12:48712932:T:A	Beta cell +PI	T	0.0272	0.9651	0.974804	0.975263	0.972337
rs7132908	12:50263148:G:A	Obesity	A	0.043	0.2573	0.208997	0.203448	0.204703
rs2683506	12:53477350:A:G	Residual glycaemic	G	0.0139	0.8663	0.891112
rs2277339	12:57146069:T:G	Metabolic syndrome	G	0.0416	0.2177	0.212855	0.207469	0.206651
rs2167306	12:57362345:T:G	Residual glycaemic	G	0.022	0.1479	0.208314	0.195243	0.199623
rs3809113	12:57848708:C:G	Metabolic syndrome	C	0.0206	0.5779	0.736484	0.725947	0.732631
rs10784067	12:61241140:A:G	Obesity	A	0.0062	0.2327	0.173045	0.200212	0.201169
rs10877892	12:63010358:A:G	Body fat	G	0.0315	0.0751	0.069119	0.0770504	0.0805514
rs2257883	12:66216162:G:A	Body fat	A	0.0616	0.3403	0.356906	0.351501	0.352866
rs116257126	12:66245053:G:A	Residual glycaemic	A	-0.0163	0.0037
rs116979298	12:66338582:C:T	Body fat	T	-0.1672	0.0102
rs8756	12:66359752:C:A	Metabolic syndrome	A	0.0462	0.8697	0.91805	0.922314	0.916097
rs7397918	12:66426835:T:C	Metabolic syndrome	T	0.0094	0.1519	0.134594	0.125035
rs3201	12:69973392:T:C	Residual glycaemic	C	0.0226	0.2831	0.264717	0.260543	0.251392
rs10879248	12:71463415:A:C	Metabolic syndrome	C	0.0431	0.3761	0.339318	0.338364	0.333997
rs1533104	12:71656547:T:C	Metabolic syndrome	T	0.0085	0.8915	0.876766	0.875608	0.867068
rs11114650	12:81309262:G:C	Body fat	C	0.028	0.1943	0.158757	0.15857	0.156881
rs999976	12:82400498:T:C	Residual glycaemic	T	0.038	0.8978	0.918386	0.907362	0.922096
rs4842471	12:88343574:C:T	Residual glycaemic	C	0.0122	0.3302	0.315493	0.338626	0.343656
rs10858821	12:89470751:C:G	Residual glycaemic	C	-0.0137	0.519	0.578738	0.595002	0.591415
rs17250160	12:90402908:T:C	Body fat	T	0.031	0.8472	0.91339	0.916224	0.914756
rs1316739	12:93968256:G:A	Residual glycaemic	A	0.0186	0.462	0.391233	0.397991	0.388917
rs61939481	12:95921998:T:C	Residual glycaemic	C	0.0972	0.0135	0.0205867	0.0197878	0.019035
rs6538804	12:97848910:C:G	Beta cell +PI	C	0.0349	0.417	0.457356	0.455614	0.465988
rs1520191	12:103662895:T:C	Obesity	T	0.0313	0.4819	0.47634	0.492381	0.486509
rs1426371	12:108629780:G:A	Obesity	G	0.0485	0.4884	0.428791	0.454774	0.460476
rs671	12:112241766:G:A	Body fat	G	0.0472	0.7693	0.701843	0.689871	0.699925
rs7307263	12:114123722:C:G	Residual glycaemic	G	0.0371	0.4315	0.540082	0.530832	0.526988
rs34965774	12:118412373:G:A	Residual glycaemic	A	0.0729	0.244	0.204207	0.199632	0.212008
rs77045000	12:121161453:C:T	Residual glycaemic	C	0.5032	0.9957	0.998942				rs146381618
rs142775453	12:121186073:G:A	Body fat	G	-0.2717	0.9986
rs73229142	12:121257090:T:C	Beta cell -PI	T	-0.408	0.9885
rs572016	12:121279083:G:A	Beta cell -PI	G	-0.0073	0.4918	0.407126	0.412795	0.425848
rs118074491	12:121363506:A:G	Beta cell +PI	G	0.2049	0.0294	0.0296577	0.0292606	0.0288404
rs1800574	12:121416864:C:T	Residual glycaemic	T	-0.0793	0.0031		0.000144779	0.000291011	rs554335385
rs1169299	12:121429194:T:C	Beta cell -PI	C	-0.0528	0.7135	0.719891	0.717802	0.719895
rs149282777	12:121436391:T:C	Body fat	T	0.1471	0.9753	0.989947		0.991068
rs74627567	12:121517609:C:T	Residual glycaemic	T	-0.152	0.0174
rs208311	12:121604314:A:G	Residual glycaemic	G	0.0444	0.1439	0.122252	0.116529	0.12188
rs141555626	12:121630339:G:A	Beta cell -PI	G	0.4827	0.998
rs78628688	12:121930945:A:C	Metabolic syndrome	C	0.0216	0.1005	0.074653	0.0747268	0.0783694
rs10849893	12:121938185:C:G	Residual glycaemic	C	0.0144	0.7813	0.819947	0.82382	0.819519
rs4148856	12:123450765:G:C	Metabolic syndrome	C	0.0155	0.8642	0.899901	0.872983	0.878376
rs11057418	12:124508976:G:C	Lipodystrophy	C	0.0284	0.3315	0.383195	0.370737	0.368404
rs34680764	12:124513777:T:G	Lipodystrophy	T	0.1164	0.9809				rs572897928	rs34382598	rs572897928
rs2229840	12:124826462:C:T	Metabolic syndrome	C	0.0322	0.8669	0.914159	0.915432	0.909989
rs7302504	12:132481274:C:T	Residual glycaemic	T	0.0404	0.0569	0.0691403	0.066031	0.0662008
rs12811407	12:133069698:G:A	Body fat	A	0.0515	0.1254	0.111891	0.110367	0.103644
rs1009321	12:133361224:A:G	Obesity	A	0.0286	0.2922	0.277044	0.26282	0.29675
rs9316706	13:22589883:A:G	Residual glycaemic	A	0.0436	0.3519	0.353366	0.382333	0.390908
rs314879	13:23309382:C:T	Beta cell -PI	C	0.0384	0.2153	0.156857	0.178617	0.188678
rs34584161	13:26776999:A:G	Beta cell +PI	A	0.0645	0.5672	0.618197	0.629901	0.616737
rs512306	13:26802799:T:C	Residual glycaemic	C	0.0649	0.0826	0.089013	0.0885118	0.0908527
rs9512696	13:28012527:A:G	Obesity	G	0.0017	0.4018	0.365464	0.360783	0.36483
rs79033136	13:28525362:A:G	Body fat	G	0.028	0.8272	0.773692	0.76955	0.759735
rs12855502	13:31017258:C:T	Obesity	C	0.0302	0.8617	0.823852	0.823769	0.831417
rs9591408	13:33486529:A:T	Residual glycaemic	A	0.023	0.7495	0.768744	0.771988	0.777891
rs57358169	13:33522341:T:G	Residual glycaemic	T	-0.0023	0.9938
rs576674	13:33554302:G:A	Beta cell +PI	G	0.0781	0.1635	0.231457	0.230151	0.232944
rs2283368	13:33593270:T:C	Residual glycaemic	T	0.0382	0.7691	0.792342	0.793518	0.806991
rs36090640	13:33691171:T:A	Residual glycaemic	T	0.0203	0.753	0.766521	0.778172	0.781272
rs9532707	13:41600687:G:C	Body fat	G	0.0211	0.9299	0.953453	0.94535	0.955
rs2806924	13:46518966:T:C	Residual glycaemic	C	0.0285	0.7221	0.790718	0.752601	0.750528
rs9316500	13:51094114:T:G	Beta cell -PI	T	0.0362	0.3804	0.347755	0.340062	0.33444
rs9568868	13:54107583:G:T	Obesity	T	0.037	0.2365	0.25538	0.253769	0.252138
rs11148426	13:58693112:T:C	Obesity	T	0.0165	0.5971	0.625451	0.639652	0.63173
rs4432163	13:59197536:T:C	Obesity	C	0.0166	0.1785	0.179396	0.179931	0.180406
rs9598088	13:60692067:T:C	Residual glycaemic	T	-0.0381	0.9033	0.891096	0.893443	0.894139
rs9564268	13:66204880:T:C	Obesity	T	0.0161	0.7761	0.748066	0.734454	0.73066
rs1576655	13:79587841:A:C	Obesity	C	0.0065	0.5494	0.592971	0.574222	0.58249
rs11620422	13:80586038:A:G	Obesity	A	0.193	0.9931
rs3850067	13:80592204:G:A	Beta cell -PI	G	0.003	0.8264	0.888367	0.88572	0.88374
rs1215468	13:80707429:A:G	Beta cell -PI	A	0.0839	0.719	0.726566	0.728958	0.723662
rs9565549	13:80770112:G:C	Residual glycaemic	C	-0.0225	0.5979	0.647071	0.618261	0.61557
rs1475655	13:91963080:A:T	Body fat	A	0.0869	0.83	0.853507	0.863342	0.86536
rs9561488	13:94660569:A:G	Body fat	A	-0.0081	0.8369	0.801462	0.814637	0.814187
rs3783007	13:99109816:T:G	Obesity	G	0.0093	0.4612	0.396634	0.39233	0.396089
rs59904581	13:108804608:G:C	Residual glycaemic	C	0.036	0.0728	0.0630707	0.0647239	0.0618037
rs9301365	13:109927086:C:T	Residual glycaemic	T	0.0265	0.2919	0.242507	0.239517	0.234859
rs9521510	13:110426871:T:C	Body fat	T	0.0126	0.5641	0.549915	0.557495	0.55929
rs2316118	13:114277201:G:A	Body fat	A	-0.0009	0.369	0.447717	0.418062	0.436435
rs17122782	14:23289189:T:C	Residual glycaemic	C	0.0216	0.0562	0.0377673	0.038135	0.0352049
rs12437434	14:24878370:C:T	Residual glycaemic	C	0.0524	0.7126	0.735033	0.73379	0.726309
rs1955851	14:25949277:G:T	Obesity	T	0.0113	0.764	0.762927	0.76402	0.753612
rs8005994	14:29744532:A:G	Obesity	A	0.0119	0.438	0.484545	0.495351	0.504089
rs3783300	14:30070659:C:A	Body fat	A	0.0217	0.2775	0.188149	0.188698	0.186849
rs12883788	14:33303540:C:T	Obesity	T	0.0388	0.24	0.306071	0.309853	0.311311
rs10149083	14:35455979:G:A	Residual glycaemic	A	0.0143	0.7211	0.682239	0.662921	0.655713
rs4901812	14:38800704:G:A	Metabolic syndrome	G	0.0375	0.4605	0.498933	0.506897	0.509373
rs12896030	14:47296764:C:T	Obesity	C	0.0198	0.7255	0.73056	0.734658	0.727731
rs72681869	14:50655357:G:C	Metabolic syndrome	G	0.6977	0.9988
rs7147757	14:58752587:G:C	Residual glycaemic	G	0.0301	0.6414	0.585539	0.606587	0.58538
rs3742636	14:61180657:T:G	Residual glycaemic	T	0.022	0.4257	0.347461	0.377927	0.34966
rs10130013	14:69563295:A:G	Body fat	G	0.039	0.9158	0.899884	0.861656	0.861027
rs2056857	14:77300863:C:T	Residual glycaemic	C	0.0293	0.4999	0.452814	0.452433	0.438168
rs72627182	14:77379704:A:G	Residual glycaemic	G	0.0483	0.3689	0.337801	0.29717	0.332155
rs7150718	14:77848618:G:C	Residual glycaemic	G	0.0201	0.9256	0.927347	0.930836	0.920949
rs61993073	14:79825106:C:T	Body fat	C	-0.1314	0.986	0.995496				rs61993137	rs61993137
rs7156625	14:79942647:G:A	Obesity	A	0.1618	0.0211	0.00300113	0.000635045	0.000917159
rs2371064	14:80170870:A:G	Residual glycaemic	G	0.0308	0.4374	0.457261	0.415425	0.453722
rs35368444	14:89556247:G:T	Beta cell +PI	T	0.0506	0.0544	0.0520155	0.0492372	0.0557335
rs35889227	14:90055468:G:T	Beta cell +PI	G	0.009	0.875	0.836173	0.840806	0.838135
rs2025067	14:91972752:C:T	Residual glycaemic	T	0.0333	0.5108	0.495735	0.468675	0.476706
rs4082793	14:99700080:C:T	Obesity	C	0.0273	0.9453	0.969997	0.963053	0.967255
rs7145337	14:101155536:C:T	Obesity	C	0.0013	0.7681	0.60337	0.631713	0.609902
rs10147577	14:101239087:G:A	Residual glycaemic	G	0.0311	0.7912	0.854706	0.857869	0.86264
rs73347525	14:101255172:A:G	Residual glycaemic	A	0.0669	0.7579	0.71002	0.715841	0.726563
rs61385262	14:101270219:C:T	Residual glycaemic	T	0.0397	0.006	0.00437008	0.00651228				rs140548593
rs2295388	14:101309759:G:A	Residual glycaemic	G	0.0315	0.8159	0.804941	0.806111	0.812673
rs61992671	14:101531854:A:G	Obesity	A	0.0295	0.9569	0.955784	0.931797	0.954353
rs8020605	14:103227852:T:G	Residual glycaemic	G	0.0355	0.3861	0.373753	0.369647	0.376193
rs1022736	14:103998423:G:C	Obesity	G	0.0153	0.8307	0.851441	0.86053	0.855205
rs113345285	14:104246362:T:C	Obesity	C	-0.2917	0.0212
rs7403010	15:31725775:T:C	Lipodystrophy	T	0.0033	0.5918	0.535793	0.552171	0.546161
rs12913098	15:35935113:A:C	Obesity	A	-0.1075	0.9716	0.984171		0.975688
rs2382031	15:38024821:C:A	Residual glycaemic	C	0.03	0.9036	0.932442	0.931525	0.928926
rs8043085	15:38828140:G:T	Body fat	T	0.0514	0.4495	0.364615	0.357241	0.361725
rs10152999	15:39653053:A:C	Metabolic syndrome	A	0.0191	0.586	0.626324	0.661023	0.66955
rs16970349	15:40384132:G:A	Metabolic syndrome	A	0.0486	0.1382	0.132677	0.134582	0.146672
rs34245505	15:40397191:C:G	Metabolic syndrome	G	0.0333	0.1648	0.158587	0.126748	0.140268
rs4924455	15:40633138:A:T	Body fat	A	0.0612	0.3883	0.410026	0.429529	0.414873
rs12898690	15:40741295:G:A	Residual glycaemic	A	0.061	0.142	0.0894719	0.0842795	0.081635
rs3959569	15:42115747:G:C	Metabolic syndrome	C	0.0102	0.1672	0.186166	0.179486	0.178258
rs2447198	15:43895118:T:C	Body fat	T	0.0299	0.6879	0.723538	0.70925	0.718026
rs10519049	15:46476157:A:G	Obesity	G	0.0312	0.3016	0.34934	0.337898				rs12437708
rs62015803	15:47415535:A:G	Residual glycaemic	G	0.0117	0.1754	0.18016	0.170196	0.172721
rs7161744	15:49872347:A:C	Body fat	C	0.0243	0.4973	0.580223	0.551551	0.522992
rs750163	15:51906987:A:G	Obesity	A	0.0291	0.618	0.690271	0.705388	0.705212
rs149336329	15:52587740:G:T	Beta cell +PI	G	0.112	0.944	0.960051	0.96436	0.95919
rs28475375	15:53088801:G:A	Obesity	A	0.0204	0.1996	0.199365	0.203562	0.186766
rs11853527	15:54021967:C:G	Body fat	G	0.0208	0.4333	0.489415	0.472523	0.477057
rs139219993	15:56885148:C:G	Body fat	G	-0.0512	0.0023					rs117492353
rs2615231	15:57405674:A:G	Metabolic syndrome	A	0.0114	0.4196	0.423884		0.451102
rs146692251	15:62218098:T:C	Body fat	T	0.1237	0.9903
rs7163757	15:62391608:C:T	Beta cell +PI	C	0.0848	0.5856	0.704303	0.695896	0.699961
rs1396713	15:64097938:C:T	Metabolic syndrome	C	0.0347	0.916	0.926037	0.928975	0.930927
rs12909009	15:65743050:A:G	Residual glycaemic	A	0.0205	0.3419	0.244185	0.325284	0.361667
rs2469102	15:66873916:G:T	Residual glycaemic	G	0.0208	0.8676	0.894176	0.892412	0.887822
rs55970476	15:67019975:A:T	Residual glycaemic	T	0.0438	0.1104	0.0841607	0.115911	0.111413
rs28836514	15:67262832:C:T	Obesity	T	0.0141	0.0532	0.0781287	0.0774404	0.0757663
rs4776970	15:68080886:A:T	Obesity	A	0.0454	0.2233	0.240586	0.248339	0.237534
rs8026894	15:72478513:A:G	Residual glycaemic	G	0.0299	0.2123	0.121218	0.121923	0.101745
rs7183908	15:74329193:T:C	Obesity	C	0.013	0.6445	0.62516	0.591595	0.615151
rs12708519	15:75803200:T:C	Body fat	T	0.0529	0.607	0.688177	0.695404	0.687257
rs8043371	15:76437983:T:G	Body fat	G	0.1382	0.0127	0.000511384
rs62008456	15:77606303:C:T	Obesity	T	-0.0339	0.0043				rs555397349	rs62007304
rs952472	15:77776562:A:C	Metabolic syndrome	C	0.0847	0.397	0.343126	0.33601	0.329684
rs34080199	15:77812028:A:G	Body fat	G	0.0149	0.0119
rs7172637	15:80428575:T:A	Beta cell -PI	A	0.0202	0.2939	0.343903	0.320764	0.331387
rs28538218	15:83753712:A:G	Body fat	A	0.0356	0.8846	0.882923	0.884484	0.877806
rs2165069	15:90407119:C:T	Beta cell +PI	C	0.0633	0.2108	0.212849	0.248458	0.235998
rs2890156	15:91513157:T:A	Residual glycaemic	A	0.0679	0.4953	0.513881	0.50501	0.478278
rs10520699	15:91522966:G:A	Residual glycaemic	G	0.1892	0.9837
rs9672505	15:91695362:G:A	Body fat	A	0.0255	0.0548	0.0778326	0.0724033	0.0714421
rs7167984	15:93832067:G:A	Residual glycaemic	G	0.047	0.4425	0.329913	0.39353	0.333597
rs4777857	15:93925327:G:A	Residual glycaemic	G	0.0342	0.5801	0.488136	0.52314	0.491225
rs11633473	15:95270905:G:A	Obesity	G	0.0271	0.2981	0.306559	0.322751	0.32635
rs62024481	15:99238661:C:T	Obesity	C	0.0352	0.7875	0.816483	0.818978	0.817297
rs117064493	16:261116:C:T	Residual glycaemic	C	1.0359	0.9953
rs55857387	16:300388:T:C	Metabolic syndrome	T	0.0259	0.5945	0.547542	0.548579	0.544403
rs34665498	16:337691:C:T	Obesity	C	0.0178	0.8817	0.868373	0.8821	0.878555
rs9889137	16:968717:T:C	Residual glycaemic	C	0.0246	0.4113	0.43212	0.426175	0.439377
rs4988483	16:1129010:C:A	Body fat	A	0.0072	0.0097
rs34569984	16:1248374:G:C	Metabolic syndrome	C	0.0853	0.0143	0.000548787		0.00156425
rs4984797	16:1336403:G:A	Residual glycaemic	G	0.0133	0.133	0.115788	0.134001	0.171708
rs458522	16:3330179:C:T	Residual glycaemic	T	-0.0035	0.0398	0.0499522	0.046433	0.058076
rs3751837	16:3583173:C:T	Obesity	T	0.0387	0.2977	0.24569	0.231501	0.212103
rs56104880	16:4361138:T:C	Residual glycaemic	C	0.0221	0.2626	0.26422	0.261749	0.25882
rs3747579	16:4445327:C:T	Metabolic syndrome	C	0.0018	0.2056	0.253122	0.317882	0.247601
rs1420076	16:6534122:C:G	Residual glycaemic	C	0.0276	0.4503	0.53983	0.570839	0.590154
rs316371	16:9735857:C:T	Obesity	T	0.0126	0.3103	0.358646	0.363797	0.364376
rs9927842	16:15153717:T:C	Obesity	T	0.0363	0.212	0.266269	0.264909	0.281585
rs11074446	16:20255123:T:C	Obesity	T	0.0453	0.7829	0.771413	0.767464	0.774381
rs73541251	16:20331737:C:G	Residual glycaemic	G	0.0987	0.0791	0.0780737	0.0798234	0.0865657
rs9929710	16:20370981:A:C	Obesity	A	0.0373	0.9176	0.899173	0.901594	0.896279
rs2059134	16:24816492:A:G	Obesity	A	0.0162	0.8942	0.876594	0.881102	0.877404
rs10852284	16:25236955:T:C	Body fat	C	0.0168	0.4941	0.528303	0.489291
rs10499	16:28915527:G:A	Obesity	G	0.0202	0.1356	0.073428		0.107072		rs8056890
rs9932196	16:29983119:G:T	Obesity	T	0.0095	0.3526	0.454541	0.43008	0.437443
rs1978487	16:31129942:C:T	Obesity	T	-0.0406	0.1021	0.120216	0.109635	0.116568
rs13339351	16:49048190:T:C	Residual glycaemic	C	0.0227	0.4715	0.43741	0.435077	0.443541
rs117515728	16:53427421:C:T	Residual glycaemic	T	-0.3514	0.0039
rs62048489	16:53454855:G:T	Metabolic syndrome	G	0.152	0.9812
rs3095633	16:53541478:C:T	Residual glycaemic	C	0.006	0.3587	0.295153	0.358912
rs113810193	16:53543205:A:G	Metabolic syndrome	G	0.0393	0.0096		0.000159357
rs4548860	16:53772994:T:C	Obesity	T	0.0206	0.7716	0.736968	0.740367	0.742845
rs1558902	16:53803574:T:A	Obesity	A	0.1299	0.1745	0.152255	0.157623	0.153874
rs145904814	16:53813952:T:A	Body fat	A	0.7358	0.0027
rs73612051	16:53828037:C:T	Obesity	C	0.0072	0.9601	0.940303	0.947412	0.942431
rs62033416	16:53838658:G:A	Obesity	G	0.0392	0.9047	0.882868	0.891039	0.885475
rs139891432	16:53843623:G:A	Obesity	A	-0.183	0.0038
rs4783837	16:54370634:T:C	Residual glycaemic	C	0.0404	0.8656	0.884232	0.840347	0.85674
rs2917677	16:69750849:C:T	Obesity	C	0.0222	0.8684	0.890049	0.889297	0.896079
rs7498798	16:73097029:G:A	Obesity	G	0.0528	0.41	0.401818	0.422652	0.396505
rs72802365	16:75246035:G:C	Metabolic syndrome	G	0.1151	0.9765	0.971995	0.967931	0.962232
rs72798545	16:77232746:A:C	Obesity	C	0.0232	0.1705	0.154693	0.140201	0.155589
rs2925979	16:81534790:T:C	Lipodystrophy	T	0.0422	0.3656	0.451502	0.436599	0.434368
rs7189295	16:81609553:G:A	Metabolic syndrome	A	0.0306	0.2032	0.197697	0.19924	0.204519
rs4782568	16:83980529:C:G	Body fat	G	0.0418	0.7685	0.834096	0.809997	0.826484
rs2303202	16:85704584:A:G	Metabolic syndrome	G	0.0354	0.5528	0.520352	0.54091	0.497142
rs35825770	16:86459737:C:G	Body fat	C	0.0287	0.7787	0.780048	0.776558	0.769113
rs9937296	16:88554480:T:C	Residual glycaemic	C	0.0346	0.6989	0.693422	0.696052	0.686176
rs17471624	16:89631665:T:C	Obesity	C	0.0443	0.1061	0.135835	0.127089	0.130237
rs28592184	16:89681640:G:A	Residual glycaemic	G	0.0354	0.5538	0.506185	0.525974	0.512084
rs56283750	16:89786761:C:T	Body fat	T	0.0592	0.0378	0.0134952	0.018243	0.017895
rs36027158	17:519554:G:A	Metabolic syndrome	A	0.0258	0.028	0.0165328	0.0173442	0.0198887
rs9893867	17:1510048:A:G	Beta cell -PI	G	0.0405	0.0898	0.0818232	0.0645937
rs59278436	17:2309929:A:G	Beta cell -PI	A	0.0285	0.4696	0.484151	0.500646	0.495727
rs1043246	17:3828086:C:G	Body fat	G	0.0407	0.4775	0.460275		0.438683
rs8082265	17:3838761:C:T	Residual glycaemic	C	0.0514	0.98
rs72827349	17:3980551:C:A	Residual glycaemic	A	-0.2184	0.0108		9.16697e-05
rs7224685	17:4014384:G:T	Obesity	T	0.0275	0.238	0.154811	0.176226	0.153538
rs3966782	17:4807098:T:C	Obesity	C	0.0082	0.6866	0.637159	0.624038	0.640589
rs9900150	17:6553168:G:A	Metabolic syndrome	G	0.0226	0.343	0.404263	0.409197	0.398762
rs113748381	17:6953155:G:A	Beta cell -PI	A	0.1199	0.0972	0.10559	0.110968	0.109948
rs727428	17:7537792:T:C	Metabolic syndrome	T	0.0178	0.5699	0.462616	0.470842	0.470922
rs17676097	17:9791549:A:G	Residual glycaemic	G	0.0814	0.0233	0.00332097	0.00480283				rs55660558
rs12453750	17:17342768:C:G	Beta cell -PI	C	0.0174	0.8661	0.827992	0.831825	0.828449
rs56745821	17:17509992:G:A	Lipodystrophy	A	0.0235	0.3335	0.410528	0.386187	0.404909
rs1108646	17:17751478:A:G	Metabolic syndrome	A	0.0382	0.8347	0.864133	0.868363	0.855358
rs7213608	17:21279289:C:T	Body fat	C	0.0261	0.3569	0.39835	0.418818	0.415896
rs797971	17:27648435:C:G	Beta cell +PI	C	0.0336	0.4458	0.400092		0.446122
rs1048317	17:29704002:T:C	Obesity	T	0.0461	0.5301	0.592494	0.577774	0.57555
rs2306593	17:34866546:C:T	Obesity	C	0.02	0.4592	0.46223	0.482754	0.48799
rs3094503	17:36030408:A:C	Residual glycaemic	A	0.0464	0.9611	0.962928	0.957903	0.969184
rs3094515	17:36043653:T:C	Residual glycaemic	C	0.0148	0.6072	0.686942
rs3110641	17:36047417:A:G	Beta cell -PI	G	0.063	0.7153	0.778395	0.741818	0.776454
rs4635384	17:36055558:A:G	Residual glycaemic	G	0.0759	0.2109	0.236699	0.265585	0.22757
rs12943407	17:36088329:G:A	Body fat	G	0.0364	0.7692	0.825245
rs11651052	17:36102381:A:G	Beta cell -PI	A	0.1235	0.3058	0.255084	0.268476	0.259269
rs11078916	17:37746307:T:C	Body fat	T	0.029	0.4373	0.554478	0.597925	0.563347
rs676387	17:40706273:C:A	Obesity	A	0.0262	0.4342	0.442017	0.43067	0.388621
rs56799554	17:41456413:A:G	Metabolic syndrome	G	0.0257	0.2555	0.312112	0.259245	0.317016
rs11653796	17:43218259:A:G	Body fat	G	0.0307	0.176	0.209499	0.216015	0.20364
rs4792837	17:44286384:C:A	Beta cell -PI	C	0.0024	0.8814	0.838754		0.838114		rs2696588
rs3744347	17:46178674:G:A	Metabolic syndrome	A	0.024	0.8145	0.8115	0.769919	0.790729
rs35895680	17:47060322:C:A	Obesity	C	0.046	0.9651	0.968616	0.968547	0.967623
rs112297357	17:48164330:C:A	Residual glycaemic	C	0.0193	0.6701	0.678988	0.696232	0.690604
rs11659035	17:56966052:C:T	Body fat	T	0.0325	0.2731	0.319755		0.307799		rs6503888
rs8068913	17:57973096:C:T	Beta cell -PI	C	0.0078	0.8276	0.829507	0.842757	0.834978
rs11657101	17:60636826:G:A	Metabolic syndrome	G	-0.0013	0.8148	0.820491
rs4311	17:61560763:T:C	Residual glycaemic	T	0.0184	0.3553	0.333094	0.334097	0.328392
rs72845888	17:61667008:C:T	Obesity	C	-0.2077	0.9951					rs72851146
rs10853047	17:62199136:T:C	Beta cell -PI	C	0.1803	0.0337		0.00144653
rs77746881	17:65651268:G:A	Beta cell -PI	A	0.0865	0.0323	0.0263709	0.0232229	0.0237193
rs12601921	17:65825354:C:T	Obesity	T	0.0293	0.6579	0.686186	0.660301	0.659497
rs35722605	17:66383608:C:T	Residual glycaemic	C	0.0297	0.9544	0.970225	0.969691	0.954589
rs883541	17:66449122:G:A	Beta cell -PI	G	0.0268	0.4371	0.492717	0.495058	0.497599
rs11653006	17:70296543:A:G	Residual glycaemic	G	0.0146	0.5081	0.471223	0.451783	0.459009
rs61736066	17:70645032:G:A	Residual glycaemic	G	0.0325	0.8051	0.859395	0.858019	0.860077
rs11077654	17:71006512:A:C	Residual glycaemic	C	0.0267	0.7986	0.784813	0.768124	0.762419
rs10401019	17:73178311:T:C	Residual glycaemic	T	0.0355	0.6645	0.696501	0.686676	0.683694
rs2444842	17:73754806:A:G	Residual glycaemic	G	0.0336	0.6644	0.663202	0.641107	0.618179
rs7221314	17:76758251:A:G	Body fat	A	0.032	0.5843	0.648505	0.665527	0.69196
rs62076641	17:77896764:T:C	Body fat	T	0.0144	0.6642	0.707594	0.703651	0.705391
rs11150745	17:78757626:A:G	Obesity	A	0.0312	0.6917	0.745084	0.764146	0.753961
rs4789816	17:80607830:C:A	Beta cell -PI	A	0.034	0.2802	0.271776	0.264655	0.268365
rs9895455	17:80683980:C:T	Beta cell +PI	T	0.0104	0.4604	0.52608	0.508679	0.5097
rs8097544	18:1839564:A:G	Obesity	G	0.0251	0.0107	0.00162714				rs72867237
rs11664106	18:2846812:A:T	Lipodystrophy	A	-0.0011	0.902	0.929097	0.922229
rs9948462	18:7076836:C:T	Metabolic syndrome	T	0.049	0.7024	0.727017	0.714599	0.710417
rs1788819	18:21100504:G:A	Obesity	G	0.0238	0.0839	0.093518	0.098762	0.110724
rs4293449	18:31694567:C:T	Obesity	T	-0.0198	0.9638	0.968555		0.969061		rs4799743
rs62080313	18:36278709:T:C	Obesity	C	0.0286	0.016	0.000467441					rs11665167
rs2958610	18:36594057:G:T	Residual glycaemic	T	0.037	0.7607	0.877358	0.832264	0.798504
rs7232699	18:40072230:C:T	Obesity	T	0.0119	0.1152	0.111169	0.11915	0.115009
rs7242026	18:40702833:T:C	Obesity	T	0.019	0.4383	0.555361	0.561251	0.568842
rs58306981	18:42326974:A:C	Residual glycaemic	C	0.0127	0.4162	0.409286	0.405704	0.399384
rs2247326	18:42948994:T:G	Obesity	T	0.0212	0.8478	0.872629	0.874394	0.870761
rs8089704	18:50840102:A:C	Obesity	A	0.0155	0.6553	0.582869	0.594709	0.585472
rs1942569	18:52846725:T:G	Body fat	G	0.0244	0.5072	0.573802	0.562865	0.566051
rs72926932	18:53050646:A:C	Body fat	C	-0.0161	0.0066	0.00146474	0.00102805				rs73492937
rs17089932	18:53428347:C:T	Body fat	T	0.0891	0.0198	0.0212852	0.0296239	0.0273558
rs10048404	18:54578482:C:T	Residual glycaemic	C	0.0148	0.7478	0.772307		0.788555
rs9957320	18:56876430:G:T	Obesity	G	0.0105	0.8307	0.797265	0.800663	0.810955
rs6567160	18:57829135:T:C	Obesity	C	0.089	0.2149	0.173668	0.167714	0.166117
rs78769612	18:58028972:G:T	Obesity	G	0.0866	0.9679	0.973765	0.977722	0.976799
rs12454712	18:60845884:T:C	Metabolic syndrome	T	0.053	0.5122	0.557491	0.547136	0.554893
rs12970504	18:60895919:T:C	Body fat	C	0.0246	0.1645	0.161389	0.154473	0.160988
rs12455492	18:60982168:T:G	Residual glycaemic	G	0.0244	0.2507	0.278089	0.283696	0.261475
rs35419009	18:63458281:G:T	Obesity	T	0.0273	0.2895	0.328687	0.315959	0.317767
rs12964145	18:73501475:C:G	Obesity	C	0.0147	0.2714	0.241267	0.273068	0.242684
rs2658746	18:74582340:T:C	Beta cell -PI	C	0.0352	0.5587	0.520616	0.521728	0.473316
rs8096658	18:77156537:C:G	Obesity	C	0.022	0.6818	0.667854	0.636385	0.658791
rs8108446	19:818284:A:G	Residual glycaemic	A	0.0133	0.5632	0.562765	0.567595	0.594994
rs12461269	19:1167922:G:A	Residual glycaemic	G	0.0172	0.5827	0.538585	0.570555	0.547812
rs34072429	19:1224518:C:T	Residual glycaemic	T	-0.0001	0.1461	0.151954	0.134888	0.153194
rs62128838	19:1236481:C:T	Residual glycaemic	C	0.0414	0.848	0.856921	0.862839	0.870907
rs4807125	19:1646712:C:T	Body fat	T	0.0505	0.0659	0.0377184	0.0366434	0.0509614
rs28626548	19:1865673:A:G	Obesity	A	0.023	0.6222	0.738951	0.73581	0.729545
rs75620555	19:3184010:C:G	Residual glycaemic	C	0.0384	0.8078	0.816592	0.843124
rs56249413	19:5036730:G:A	Metabolic syndrome	A	0.031	0.0534	0.0557697	0.051556	0.0552584
rs10416539	19:7186333:C:T	Metabolic syndrome	C	0.0368	0.9471	0.954809	0.948677	0.954977
rs4804420	19:7226190:G:A	Metabolic syndrome	G	0.02	0.1694	0.223176	0.221007	0.225819
rs10427109	19:7293560:C:T	Metabolic syndrome	C	0.0642	0.1214	0.137382		0.181518
rs2115107	19:7968168:G:A	Lipodystrophy	A	0.0374	0.3534	0.397057	0.370471	0.388919
rs116843064	19:8429323:G:A	Lipodystrophy	G	-0.0119	0.9955
rs4804181	19:12509536:C:A	Residual glycaemic	A	0.0433	0.5165	0.478043	0.451296	0.445271
rs3111316	19:13038415:G:A	Metabolic syndrome	A	0.0308	0.8123	0.831537	0.802401	0.790402
rs148340480	19:13159859:C:G	Body fat	G	0.0027	0.0188				rs11666821	rs117380560	rs12975949
rs4808845	19:18812024:A:G	Obesity	A	0.0341	0.1337	0.14085	0.202964	0.199352
rs150057262	19:19320825:C:G	Metabolic syndrome	G	0.3304	0.0025
rs8107974	19:19388500:A:T	Liver/lipid metabolism	T	0.0288	0.0944	0.100028	0.102533	0.100297
rs7247433	19:19795560:C:A	Metabolic syndrome	A	-0.0121	0.2854	0.381593	0.357015	0.369618
rs150617279	19:20139234:T:A	Metabolic syndrome	A	0.1395	0.0342
rs7507813	19:21722479:C:T	Residual glycaemic	C	-0.012	0.9119	0.899821	0.893386	0.902092
rs142395395	19:22100706:A:G	Residual glycaemic	A	0.2421	0.9678	0.955512	0.950738	0.949513
rs4932747	19:22279252:C:G	Beta cell -PI	C	0.0443	0.3038	0.31686	0.375802	0.341921
rs1469705	19:31038995:T:C	Body fat	T	-0.0107	0.6251	0.659207	0.683057	0.699088
rs924150	19:31829903:A:C	Beta cell -PI	A	0.0346	0.5376	0.52215	0.526724	0.543164
rs7256564	19:33889593:A:G	Lipodystrophy	A	0.0563	0.5362	0.590496	0.590751	0.593779
rs11670675	19:39406442:G:A	Beta cell -PI	G	0.0183	0.8186	0.829989	0.80256	0.841402
rs11466334	19:41847737:G:A	Body fat	A	0.4001	0.0027
rs55826925	19:41871791:C:T	Beta cell +PI	C	-0.2313	0.9882	0.998997	0.998666
rs57537848	19:45354044:T:G	Residual glycaemic	G	0.0281	0.2188	0.215268	0.245999	0.238421
rs429358	19:45411941:T:C	Liver/lipid metabolism	T	0.0514	0.9005	0.915311	0.912876	0.91188
rs62118504	19:45734751:A:G	Obesity	G	0.0427	0.024	0.0151489	0.00962215	0.00997869
rs10406431	19:46157019:A:G	Metabolic syndrome	A	0.0864	0.7135	0.661441	0.678954	0.661734
rs61373376	19:46183586:C:T	Beta cell +PI	T	0.0471	0.1516	0.123187	0.119523	0.116775
rs34505186	19:46214684:G:A	Body fat	A	-0.0006	0.0061
rs11083785	19:46409012:A:G	Body fat	G	0.0376	0.7108	0.64488	0.630805	0.625082
rs8101149	19:47600441:G:A	Obesity	A	0.0333	0.2701	0.299455	0.28848	0.292002
rs34010237	19:50012574:G:A	Body fat	G	0.0396	0.8363	0.77712	0.771553	0.767733
rs73582456	19:50034101:G:A	Body fat	A	0.0661	0.0335	0.0220045	0.0245144	0.0275132
rs1047507	20:308193:A:G	Residual glycaemic	G	0.0507	0.1199	0.063337	0.05477	0.0632523
rs4813319	20:1893747:T:C	Residual glycaemic	C	0.0257	0.6579	0.680706	0.670709	0.630685
rs62216977	20:18648669:G:A	Residual glycaemic	A	0.0442	0.1606	0.171921	0.171201	0.161983
rs2181063	20:22427370:C:G	Residual glycaemic	C	0.0408	0.6392	0.655546	0.659133	0.659671
rs1203894	20:22549369:T:C	Beta cell +PI	T	0.0319	0.7961	0.795908	0.794527	0.796218
rs1737897	20:31028723:A:G	Obesity	G	0.4969	0.9901
rs149142833	20:32188142:C:T	Metabolic syndrome	T	-0.0109	0.0218
rs1810534	20:32437142:C:T	Body fat	T	0.0443	0.9002	0.908871	0.892753	0.870365
rs4911405	20:32674967:C:T	Metabolic syndrome	T	0.0181	0.7546	0.842646	0.809622	0.804799
rs17265513	20:39832628:T:C	Body fat	C	0.1074	0.013		0.000212505
rs826949	20:42302201:C:T	Metabolic syndrome	T	0.0138	0.7489	0.820202	0.747627	0.734784
rs183623967	20:42677758:C:T	Body fat	T	0.4158	0.0006
rs6073369	20:42832789:C:T	Residual glycaemic	T	-0.0267	0.0293	0.0305895	0.0303665	0.0297611
rs2144907	20:42977256:A:T	Residual glycaemic	T	0.143	0.9732	0.998378				rs568924193
rs188520200	20:42984363:G:C	Body fat	C	0.2197	0.026	0.0437341	0.0357378	0.0446331
rs12625671	20:42994812:T:C	Beta cell -PI	C	0.0673	0.4406	0.443979	0.433238	0.438839
rs112845208	20:42999433:G:A	Metabolic syndrome	G
rs1800961	20:43042364:C:T	Lipodystrophy	T	0.1534	0.0124	0.0147403	0.0142484	0.0129573
rs6073434	20:43049623:G:T	Beta cell -PI	T
rs244080	20:43246549:C:A	Residual glycaemic	A	0.036	0.1484	0.142444	0.155674	0.148204
rs56062745	20:43256437:G:A	Beta cell -PI	G	0.0564	0.9821
rs67559658	20:45553106:G:A	Residual glycaemic	A	0.0082	0.3413	0.414371	0.420592	0.409474
rs6063046	20:45596378:A:G	Lipodystrophy	A	-0.0255	0.9787	0.999043				rs1206773	rs76288361
rs6091115	20:48832020:T:C	Beta cell +PI	T	0.0522	0.5098	0.437979	0.448026	0.44994
rs3787186	20:50153344:T:C	Body fat	T	0.0461	0.4055	0.362059	0.38157	0.37122
rs6021487	20:50453895:A:G	Residual glycaemic	A	0.0187	0.7598	0.695659	0.696115	0.690966
rs2426443	20:51044117:G:A	Metabolic syndrome	A	0.0192	0.6705	0.668895	0.612321	0.647843
rs1523539	20:51296548:G:A	Obesity	G	-0.0037	0.7047	0.75544	0.762838	0.76442
rs2741362	20:51617164:T:G	Beta cell -PI	T	0.0312	0.8735	0.869848	0.857011	0.866505
rs507381	20:54156465:G:T	Obesity	T	0.027	0.4343	0.41059	0.396719	0.407041
rs6070620	20:57384175:C:T	Body fat	T	0.0372	0.0449	0.00856341	0.0103095	0.0123573
rs1800900	20:57415110:A:G	Beta cell +PI	G	0.0181	0.771	0.833685	0.814738	0.806545
rs4812042	20:57461915:G:A	Body fat	G	-0.0359	0.3217	0.249069	0.267922	0.27883
rs45551238	20:57607363:C:T	Obesity	C	-0.9439	0.9985
rs2274933	20:60897488:G:A	Residual glycaemic	A	0.0134	0.2029	0.211326	0.213544	0.203119
rs34885433	20:61273960:G:A	Metabolic syndrome	G	0.0368	0.2818	0.224042	0.27138	0.24473
rs1056441	20:62370349:T:C	Obesity	C	0.0162	0.4039	0.410246	0.40008	0.403832
rs73143584	20:62445702:G:A	Body fat	G	-0.2059	0.9828
rs11698462	20:62779229:C:T	Metabolic syndrome	C	0.0227	0.4355	0.397398	0.445467	0.418901
rs11911369	21:40175634:C:T	Body fat	T	0.0495	0.0735	0.0274212	0.0274065	0.0266741
rs28360503	21:42583804:G:C	Residual glycaemic	G	0.026	0.9594	0.965436	0.967931	0.965949
rs9977825	21:46494995:T:C	Obesity	T	0.0244	0.1201	0.108606	0.148131	0.126082
rs9983528	21:47772439:G:A	Residual glycaemic	G	0.0122	0.7691	0.834531	0.833792	0.851394
rs758374	22:19971552:T:C	Residual glycaemic	C	0.0226	0.219	0.214116	0.214448	0.20691
rs3804043	22:20052481:C:A	Residual glycaemic	C	0.0221	0.4765	0.369697	0.379542	0.39464
rs7291042	22:25220606:C:T	Body fat	T	0.0212	0.5902	0.652469	0.638973	0.617196
rs5762925	22:29369398:A:C	Body fat	C	0.0355	0.4935	0.48653	0.48308	0.474553
rs131285	22:30157940:T:C	Residual glycaemic	T	0.0058	0.3437	0.409755	0.438921	0.430221
rs5997539	22:30237706:G:A	Metabolic syndrome	G	-0.1237	0.986				rs28265
rs131246	22:32128271:G:A	Residual glycaemic	A	0.0603	0.0333	0.0382856	0.0337599	0.0360232
rs138742	22:35699759:G:A	Metabolic syndrome	G	0.0271	0.4675	0.466451	0.48492	0.493226
rs2267374	22:38600595:A:T	Lipodystrophy	T	0.0146	0.5191	0.483423	0.480052	0.480474
rs4586740	22:40540762:T:G	Obesity	T	0.0157	0.6693	0.760691	0.746234	0.767671
rs7510675	22:41549297:A:G	Body fat	G	-0.0372	0.9749	0.996917					rs531033746
rs5751316	22:43034144:A:G	Body fat	A	0.0275	0.135	0.13571		0.139162		rs3827361
rs738408	22:44324730:C:T	Liver/lipid metabolism	T	0.0263	0.421	0.36809	0.358444	0.338926
rs9723065	22:46314952:T:C	Residual glycaemic	C	0.0537	0.2208	0.201733	0.191273	0.176195
rs28691713	22:50356302:C:T	Beta cell -PI	C	0.0637	0.5542	0.636073		0.629567		rs56150947
rs56149983	22:50620508:C:T	Residual glycaemic	T	0.0389	0.0558	0.0538757	0.0528185	0.0520569

## Sheet: ESM Table 7
SNPs of soft-clustering psPRSs in our study
					Effect allele frequency				proxy SNP
SNP	ID	cluster	Effect allele	Effect size	original (EAS)	HKDR	HKDB-P1	HKDB-P2	HKDR	HKDB-P1	HKDB-P2
rs529565	9:136149500:T:C	ALP Negative	C	7.59804	0.4447	0.374653	0.380973	0.377681
rs174541	11:61565908:T:C	ALP Negative	T	1.97989	0.5547	0.319493	0.318971	0.353276
rs11155073	6:139837128:T:C	ALP Negative	T	1.27808	0.7184	0.687547	0.679445	0.686662
rs58542926	19:19379549:C:T	ALP Negative	T	1.23063	0.0741	0.0764476	0.0803097	0.0785573
rs9368222	6:20686996:C:A	Beta Cell 1	A	2.49836	0.4223	0.389595	0.388093	0.387989
rs7163757	15:62391608:C:T	Beta Cell 1	C	2.39721	0.5902	0.704303	0.695896	0.699961
rs1111875	10:94462882:C:T	Beta Cell 1	C	2.35425	0.2949	0.304461	0.308851	0.317383
rs3887925	3:186665645:C:T	Beta Cell 1	T	1.75582	0.4712	0.515553	0.502488	0.490796
rs11046164	12:21843576:C:T	Beta Cell 1	C	1.64159	0.8724	0.86392	0.88009	0.87188
rs17035289	4:106048291:T:C	Beta Cell 1	C	1.60713	0.1868	0.175029	0.170752	0.174716
rs1426371	12:108629780:G:A	Beta Cell 1	G	1.60223	0.4756	0.428791	0.454774	0.460476
rs13266634	8:118184783:C:T	Beta Cell 1	C	1.53444	0.5833	0.565676	0.564809	0.570898
rs174541	11:61565908:T:C	Beta Cell 1	T	1.52395	0.5547	0.319493	0.318971	0.353276
rs17810376	17:9787845:A:G	Beta Cell 1	G	1.49079	0.0118	0.00327011	0.00447991				rs55660558
rs3750957	11:68839187:T:C	Beta Cell 1	C	1.41004	0.3159	0.312982	0.295934	0.311881
rs10739629	9:126093422:C:T	Beta Cell 1	C	1.38927	0.4775	0.526776	0.558073				rs7034840
rs138771	22:35705359:A:G	Beta Cell 1	A	1.37712	0.3859	0.377712	0.397943	0.414089
rs11583755	1:6672729:A:C	Beta Cell 1	C	1.37032	0.2116	0.169601	0.161203	0.166454
rs10811661	9:22134094:T:C	Beta Cell 1	T	1.36383	0.5605	0.614183	0.613096	0.606347
rs12380322	9:19074538:A:G	Beta Cell 1	G	1.36006	0.2211	0.249707	0.239725	0.263947
rs56158042	12:121455589:G:A	Beta Cell 1	G	1.35512	0.9853	0.997823		0.997285
rs998584	6:43757896:C:A	Beta Cell 1	A	1.34311	0.5533	0.578794	0.57778	0.578355
rs13238568	7:74076493:A:G	Beta Cell 1	G	1.32515	0.1198	0.0997546	0.0963	0.0964444
rs917195	7:30728452:C:T	Beta Cell 1	C	1.29952	0.8174	0.845103	0.848837	0.832126
rs3872707	3:9514016:G:A	Beta Cell 1	A	1.29719	0.11	0.115555	0.113115	0.116843
rs4294149	8:135775546:C:T	Beta Cell 1	T	1.25839	0.3861	0.395714	0.374788	0.390701
rs838722	2:234304198:A:G	Beta Cell 1	G	1.2546	0.3832	0.357712	0.326367	0.349197
rs12122128	1:22094167:C:T	Beta Cell 1	C	1.23151	0.2296	0.254135	0.277769	0.277792
rs2334499	11:1696849:C:T	Beta Cell 1	T	1.22212	0.8013	0.819291	0.79295	0.765955
rs11658220	17:65646092:G:A	Beta Cell 1	A	1.21454	0.0318	0.0265883	0.023486	0.0234364
rs13094957	3:23457080:T:C	Beta Cell 1	T	1.21017	0.808	0.825807	0.824016	0.823354
rs73221116	4:720681:G:A	Beta Cell 1	A	1.17145	0.0088	0.00362971	0.00481014	0.00485175
rs4673712	2:213829721:T:C	Beta Cell 1	T	1.16922	0.9623	0.985315	0.983217	0.983647
rs11145958	9:139255073:G:A	Beta Cell 1	A	1.15528	0.1141	0.152445	0.151918	0.134885
rs12932337	16:89630630:C:T	Beta Cell 1	T	1.15004	0.1285	0.14663	0.142443	0.142893
rs11031140	11:30608133:G:A	Beta Cell 1	A	1.14107	0.1069	0.13083	0.131894	0.123729
rs17747955	18:31582890:T:C	Beta Cell 1	C	1.12138	0.0896	0.101364	0.098382	0.112188
rs55857387	16:300388:T:C	Beta Cell 1	T	1.10769	0.5893	0.547542	0.548579	0.544403
rs6137042	20:2100095:G:A	Beta Cell 1	G	1.10261	0.0829	0.061671	0.075891	0.077532
rs2427363	20:61280662:C:T	Beta Cell 1	C	1.08008	0.2705	0.229532	0.257799	0.240015
rs1470560	3:35670150:G:A	Beta Cell 1	A	1.07868	0.1453	0.146447	0.152482	0.153123
rs893617	15:90381278:C:T	Beta Cell 1	C	1.0757	0.2039	0.214863	0.247121	0.221341
rs328301	8:38343012:T:C	Beta Cell 1	T	1.07567	0.3416	0.382799	0.381428	0.396427
rs6750986	2:16098393:A:G	Beta Cell 1	G	1.06347	0.7908	0.766486	0.750854	0.760119
rs2125799	4:156697784:T:C	Beta Cell 1	C	1.0406	0.2542	0.246296	0.232993	0.236624
rs1812707	15:84547222:C:T	Beta Cell 1	T	1.03292	0.7429	0.73409	0.724368	0.713222
rs2290203	15:91512067:G:A	Beta Cell 1	A	1.02709	0.4983	0.510583	0.51048	0.506569
rs35251247	11:43878459:G:A	Beta Cell 1	A	1.02641	0.2143	0.279749	0.271617	0.269522
rs945187	10:99091369:G:A	Beta Cell 1	G	1.01454	0.319	0.310125	0.33242	0.34025
rs11114655	12:81317114:A:G	Beta Cell 1	G	0.977102	0.1911	0.159412	0.156788	0.156315
rs11258422	10:13540869:A:C	Beta Cell 1	C	0.964424	0.6762	0.639149	0.623195	0.601345
rs11257655	10:12307894:C:T	Beta Cell 1	T	0.962621	0.4998	0.586007	0.595172	0.591966
rs785513	1:46538320:T:C	Beta Cell 1	C	0.957022	0.6544	0.662178	0.611272	0.634968
rs4981013	12:121982162:A:G	Beta Cell 1	G	0.947263	0.7825	0.817978	0.800431	0.789577
rs1430780	2:67878328:T:C	Beta Cell 1	T	0.943113	0.1876	0.181443	0.190234	0.20656
rs2056857	14:77300863:C:T	Beta Cell 1	C	0.924686	0.4955	0.452814	0.452433	0.438168
rs4807125	19:1646712:C:T	Beta Cell 1	T	0.907215	0.0606	0.0377184	0.0366434	0.0509614
rs730497	7:44223721:G:A	Beta Cell 2	A	4.56659	0.1907	0.180023	0.178986	0.182018
rs35011184	10:114749734:G:A	Beta Cell 2	A	2.66073	0.028	0.0259576	0.0294666	0.028384
rs13266634	8:118184783:C:T	Beta Cell 2	C	2.56574	0.5833	0.565676	0.564809	0.570898
rs8192675	3:170724883:T:C	Beta Cell 2	T	2.55533	0.777	0.764372	0.773961	0.768547
rs11708067	3:123065778:A:G	Beta Cell 2	A	2.46745	0.9905	0.998426	0.999101	0.99893
rs2191348	7:15064255:G:T	Beta Cell 2	T	2.30493	0.6743	0.705112	0.69024	0.689712
rs340874	1:214159256:T:C	Beta Cell 2	C	1.67627	0.384	0.415312	0.428135	0.430225
rs11603334	11:72432985:G:A	Beta Cell 2	G	1.51935	0.9317	0.941782	0.93787	0.938211
rs17168486	7:14898282:C:T	Beta Cell 2	T	1.50947	0.4301	0.494482	0.480205	0.499232
rs9368222	6:20686996:C:A	Beta Cell 2	A	1.4555	0.4223	0.389595	0.388093	0.387989
rs10811661	9:22134094:T:C	Beta Cell 2	T	1.44896	0.5605	0.614183	0.613096	0.606347
rs11195502	10:113039667:C:T	Beta Cell 2	C	1.39063	0.9514	0.966505	0.965883	0.96087
rs10116772	9:4290541:C:A	Beta Cell 2	A	1.33235	0.3963	0.466775	0.45792	0.462856
rs11257655	10:12307894:C:T	Beta Cell 2	T	1.28383	0.4998	0.586007	0.595172	0.591966
rs6777684	3:187741842:A:G	Beta Cell 2	G	1.18297	0.9876	0.994694					rs55806569
rs7997912	13:33562505:T:C	Beta Cell 2	C	1.17886	0.1725	0.229322	0.229803	0.217137
rs7732130	5:76435004:G:A	Beta Cell 2	G	1.11691	0.0461	0.067933	0.087384	0.081491
rs60808706	11:2857233:G:A	Beta Cell 2	G	1.08302	0.6314	0.701689	0.706183	0.690062
rs12910361	15:77782335:A:G	Beta Cell 2	G	1.034	0.4012	0.351759	0.340373	0.33413
rs9859406	3:185534482:G:A	Beta Cell 2	A	1.02159	0.2999	0.257277	0.251974	0.255756
rs860262	7:28194397:C:A	Beta Cell 2	C	1.01714	0.7618	0.778178	0.781505	0.780304
rs28642213	9:139248082:A:G	Beta Cell 2	G	0.980327	0.9144	0.974728					rs28628657
rs9379084	6:7231843:G:A	Beta Cell 2	G	0.975639	0.8221	0.873251	0.880502	0.880978
rs11786992	8:95685147:A:C	Beta Cell 2	A	0.960999	NA	0.81925	0.823946				rs13258807
rs56243018	3:141101839:A:C	Beta Cell 2	A	0.937404	0.9962	0.999568	0.999419				rs544401722
rs11243149	6:7275926:A:G	Beta Cell 2	A	0.934005	0.67	0.722083	0.727357	0.732865
rs7018475	9:22137685:T:G	Beta Cell 2	G	0.931189	0.3631	0.365824	0.373919	0.361319
rs2282456	1:118169463:G:A	Beta Cell 2	A	0.930329	0.144	0.0762851	0.0731156	0.0764611
rs11614914	12:133070294:C:T	Beta Cell 2	T	0.927523	0.1286	0.111884	0.110397	0.103719
rs9873519	3:124921457:C:T	Beta Cell 2	T	0.917204	0.3176	0.329377	0.319852	0.333253
rs11772021	7:44362545:C:T	Beta Cell 2	C	0.90417	0.9874	0.989583	0.986245				rs79592059
rs887829	2:234668570:C:T	Bilirubin	T	14.354	0.1194	0.121996	0.116476	0.11953
rs838722	2:234304198:A:G	Bilirubin	G	1.27131	0.3832	0.357712	0.326367	0.349197
rs429358	19:45411941:T:C	Cholesterol	T	7.71725	0.9023	0.915311	0.912876	0.91188
rs4803764	19:45357377:T:C	Cholesterol	T	2.86429	0.7819	0.803005	0.812095	0.803908
rs58542926	19:19379549:C:T	Cholesterol	T	1.96177	0.0741	0.0764476	0.0803097	0.0785573
rs5744672	5:74877803:T:C	Cholesterol	T	1.0871	0.469	0.462797	0.466658	0.476099
rs11858759	15:58676821:G:A	Cholesterol	G	0.946625	0.7996	0.818374	0.820368	0.819456
rs7134150	12:20591332:G:A	Hyper Insulin	A	1.9221	0.0518	0.0626271	0.0624773	0.0604827
rs6792892	3:49995518:T:C	Hyper Insulin	C	1.76664	0.1651	0.137765	0.137372	0.140241
rs4906272	14:103376031:C:T	Hyper Insulin	T	1.44933	0.3797	0.364506	0.345229	0.355852
rs11240351	1:205044339:A:G	Hyper Insulin	G	1.38958	0.8588	0.877264	0.865768	0.86573
rs2040792	17:29628549:C:A	Hyper Insulin	C	1.3268	0.6518	0.67066	0.684981	0.670178
rs73146095	3:88130136:C:T	Hyper Insulin	C	1.32242	0.9686	0.969019	0.969199	0.967933
rs11830241	12:132544643:C:T	Hyper Insulin	T	1.30895	0.0288	0.0313678	0.0349155	0.031332
rs10998338	10:70382179:A:G	Hyper Insulin	A	1.29666	0.4808	0.470602	0.483129	0.479754
rs34845373	2:25635771:A:G	Hyper Insulin	A	1.2958	0.9801	0.985613	0.986434	0.984472
rs2115107	19:7968168:G:A	Hyper Insulin	A	1.26974	0.353	0.397057	0.370471	0.388919
rs72724622	8:126630568:G:T	Hyper Insulin	T	1.19739	0.3145	0.369642	0.359094	0.351418
rs1996617	4:52798624:T:C	Hyper Insulin	C	1.17388	0.599	0.621138	0.621293	0.593201
rs59646751	15:99276521:G:T	Hyper Insulin	T	1.1611	0.2615	0.272212	0.263792	0.255331
rs16907058	11:20952237:G:A	Hyper Insulin	A	1.15172	0.091	0.0831131	0.0811776	0.0775177
rs13268508	8:145525277:C:T	Hyper Insulin	T	1.14806	0.5031	0.526829	0.443301	0.450032
rs11129735	3:36870230:A:G	Hyper Insulin	A	1.12518	0.4258	0.439573	0.434483	0.434391
rs243021	2:60584819:G:A	Hyper Insulin	A	1.11077	0.669	0.665743	0.673778	0.671388
rs12667919	7:131574608:A:C	Hyper Insulin	A	1.10651	0.0436	0.040417	0.067732	0.067954
rs6870983	5:87697533:C:T	Hyper Insulin	C	1.09003	0.9843	0.99896					rs6884773
rs4930726	12:124428331:T:C	Hyper Insulin	T	1.08154	0.8867	0.921011	0.924728	0.926458
rs4976033	5:67714246:A:G	Hyper Insulin	G	1.07549	0.482	0.556134	0.552304	0.552268
rs10305420	6:39016636:C:T	Hyper Insulin	C	1.02328	0.8336	0.866475	0.868075	0.866383
rs7169799	15:49794020:T:C	Hyper Insulin	C	0.98561	0.5232	0.581641	0.561088	0.555495
rs12789028	11:65326154:G:A	Hyper Insulin	A	0.979599	0.1684	0.162593	0.167257	0.158665
rs11858759	15:58676821:G:A	Hyper Insulin	G	0.972868	0.7996	0.818374	0.820368	0.819456
rs4519166	12:50883158:T:C	Hyper Insulin	C	0.965546	0.6669	0.579968	0.576048	0.559267
rs2333486	14:29726942:C:A	Hyper Insulin	C	0.963458	0.4769	0.496297	0.503982	0.502183
rs34617913	4:44503503:G:A	Hyper Insulin	A	0.948875	0.6271	0.633658	0.613848	0.622886
rs6479591	9:97795421:G:A	Hyper Insulin	A	0.943155	0.7372	0.68645	0.667803	0.654931
rs312827	17:75373200:T:C	Hyper Insulin	C	0.927962	0.7233	0.672981	0.6552	0.667045
rs3828242	2:212274937:A:G	Hyper Insulin	A	0.926494	0.7252	0.704403	0.70981	0.710354
rs329118	5:133861663:C:T	Hyper Insulin	T	0.913841	0.3885	0.393377	0.386672	0.389165
rs73121277	7:50577968:T:C	Hyper Insulin	C	0.907315	0.2492	0.195151	0.193126	0.195253
rs998584	6:43757896:C:A	Lipodystrophy 1	A	3.58426	0.5533	0.578794	0.57778	0.578355
rs4930726	12:124428331:T:C	Lipodystrophy 1	T	3.1474	0.8867	0.921011	0.924728	0.926458
rs11155073	6:139837128:T:C	Lipodystrophy 1	T	2.85826	0.7184	0.687547	0.679445	0.686662
rs10184004	2:165508389:C:T	Lipodystrophy 1	C	2.85459	0.9031	0.925113	0.926904	0.921906
rs2943650	2:227105921:C:T	Lipodystrophy 1	T	2.34046	0.9208	0.92811	0.929401	0.90218
rs4846567	1:219750717:G:T	Lipodystrophy 1	G	2.24462	0.6845	0.798704	0.7935	0.803401
rs11048457	12:26463174:G:A	Lipodystrophy 1	G	2.19887	0.7182	0.696595	0.71118	0.704838
rs115245297	6:34244132:T:C	Lipodystrophy 1	C	2.07065	0.0113	0.0135802	0.0135918	0.0150293
rs56823429	16:81533789:C:A	Lipodystrophy 1	C	2.0552	0.1451	0.185634	0.190464	0.201445
rs66815886	3:64703394:G:T	Lipodystrophy 1	G	1.98375	0.7838	0.783445	0.785603	0.783599
rs9991328	4:89713121:C:T	Lipodystrophy 1	T	1.9539	0.6955	0.702242	0.703098	0.69982
rs3936511	5:55860781:A:G	Lipodystrophy 1	G	1.90151	0.1078	0.142136	0.136416	0.142879
rs7546252	1:172368310:A:G	Lipodystrophy 1	A	1.64806	0.1147	0.144136	0.159709	0.175971
rs28819812	4:157652753:C:A	Lipodystrophy 1	C	1.42558	0.7152	0.74925	0.754604	0.760623
rs1662185	11:64100776:A:G	Lipodystrophy 1	A	1.41127	0.7225	0.753303	0.750807	0.753604
rs1345203	2:112253851:T:C	Lipodystrophy 1	T	1.40732	0.5423	0.537438					rs59521405
rs17036160	3:12329783:C:T	Lipodystrophy 1	C	1.32665	0.9528	0.970439	0.970171	0.967292
rs11654081	17:17708129:T:C	Lipodystrophy 1	T	1.30611	0.9121	0.916787	0.9143	0.917356
rs10096633	8:19830921:C:T	Lipodystrophy 1	C	1.24961	0.8855	0.884159	0.888154	0.886366
rs9859406	3:185534482:G:A	Lipodystrophy 1	A	1.2022	0.2999	0.257277	0.251974	0.255756
rs6812830	4:145613807:G:A	Lipodystrophy 1	G	1.20174	0.5583	0.599866	0.591822	0.626736
rs2267373	22:38600542:C:T	Lipodystrophy 1	T	1.17891	0.6401	0.658136	0.658262	0.641501
rs4709746	6:164133001:C:T	Lipodystrophy 1	C	1.15735	0.8951	0.925111	0.933295	0.939942
rs7554251	1:11317932:T:C	Lipodystrophy 1	C	1.12657	0.8962	0.93079	0.898818	0.917879
rs11045171	12:20470199:A:G	Lipodystrophy 1	A	1.08591	0.7853	0.800772	0.834111	0.843903
rs10096191	8:72419498:T:G	Lipodystrophy 1	G	1.07476	0.1236	0.127136	0.126155	0.111682
rs4805881	19:33896432:A:C	Lipodystrophy 1	A	1.00167	0.5418	0.591039	0.590506	0.59372
rs501470	6:160770918:T:G	Lipodystrophy 1	T	0.975868	0.6763	0.722412	0.725556	0.7195
rs8756	12:66359752:C:A	Lipodystrophy 1	A	0.950684	0.8749	0.91805	0.922314	0.916097
rs4809906	20:51033681:G:A	Lipodystrophy 1	G	0.935519	0.6824	0.6713	0.675511	0.67765
rs4976033	5:67714246:A:G	Lipodystrophy 1	G	0.930751	0.482	0.556134	0.552304	0.552268
rs7178762	15:63871292:C:T	Lipodystrophy 1	C	0.92875	0.9201	0.929459	0.928071	0.931822
rs860262	7:28194397:C:A	Lipodystrophy 1	C	0.905773	0.7618	0.778178	0.781505	0.780304
rs3747207	22:44324855:G:A	Lipodystrophy 2	A	3.15066	0.4019	0.363003	0.353562	0.334839
rs17036160	3:12329783:C:T	Lipodystrophy 2	C	2.22638	0.9528	0.970439	0.970171	0.967292
rs2943650	2:227105921:C:T	Lipodystrophy 2	T	2.13242	0.9208	0.92811	0.929401	0.90218
rs4805881	19:33896432:A:C	Lipodystrophy 2	A	1.96702	0.5418	0.591039	0.590506	0.59372
rs464605	5:55807370:C:T	Lipodystrophy 2	T	1.94941	0.5057	0.503785	0.49867	0.494465
rs1408579	10:101912194:C:T	Lipodystrophy 2	C	1.83862	0.9397	0.942273	0.927747	0.940849
rs58542926	19:19379549:C:T	Lipodystrophy 2	T	1.72866	0.0741	0.0764476	0.0803097	0.0785573
rs12454712	18:60845884:T:C	Lipodystrophy 2	T	1.45357	0.5308	0.557491	0.547136	0.554893
rs4865796	5:53272664:G:A	Lipodystrophy 2	A	1.37888	0.8686	0.861458	0.844726	0.830772
rs10184004	2:165508389:C:T	Lipodystrophy 2	C	1.29449	0.9031	0.925113	0.926904	0.921906
rs667920	3:136069472:G:T	Lipodystrophy 2	T	1.24601	0.8531	0.86426		0.84563
rs13042148	20:32298286:C:T	Lipodystrophy 2	T	1.20194	0.0083
rs10096633	8:19830921:C:T	Lipodystrophy 2	C	1.12398	0.8855	0.884159	0.884159	0.886366
rs4976033	5:67714246:A:G	Lipodystrophy 2	G	1.1141	0.482	0.556134	0.556134	0.552268
rs2723065	2:65279414:A:G	Lipodystrophy 2	A	1.08764	0.6749	0.701996	0.701996	0.700036
rs57909886	15:73973662:T:C	Lipodystrophy 2	C	1.08696	0.5046	0.450242	0.450242	0.432043
rs4731702	7:130433384:C:T	Lipodystrophy 2	C	1.04704	0.7046	0.69682	0.69682	0.693405
rs113154802	9:98278413:C:T	Lipodystrophy 2	C	1.03177	0.8777	0.912389	0.912389	0.909098
rs3936511	5:55860781:A:G	Lipodystrophy 2	G	0.960914	0.1078	0.142136	0.142136	0.142879
rs4709746	6:164133001:C:T	Lipodystrophy 2	C	0.946222	0.8951	0.925111	0.925111	0.939942
rs1260326	2:27730940:T:C	Liver-Lipid	C	7.65475	0.4648	0.542161	0.542161	0.545496
rs174541	11:61565908:T:C	Liver-Lipid	T	1.53458	0.5547	0.319493	0.319493	0.353276
rs2470134	15:43849886:A:G	Liver-Lipid	G	1.31302	0.6847	0.73329	0.73329	0.704115
rs56158042	12:121455589:G:A	Liver-Lipid	G	1.29917	0.9853	0.997823		0.997285
rs11858759	15:58676821:G:A	Liver-Lipid	G	1.23316	0.7996	0.818374	0.818374	0.819456
rs1421085	16:53800954:T:C	Obesity	C	3.93479	0.1562	0.152555	0.152555	0.154793
rs6567160	18:57829135:T:C	Obesity	C	2.22012	0.2167	0.173668	0.173668	0.166117
rs10188334	2:653874:C:T	Obesity	C	1.81855	0.9074	0.933434	0.933434	0.930065
rs10767659	11:27686196:G:T	Obesity	G	1.78724	0.2407	0.245631	0.245631	0.253723
rs539515	1:177889025:A:C	Obesity	C	1.77618	0.2152	0.148712	0.148712	0.149158
rs8056890	16:28897452:G:A	Obesity	A	1.73327	0.1323	0.088087	0.088087	0.0824806
rs10938398	4:45186139:G:A	Obesity	A	1.68365	0.2909	0.293987	0.293987	0.290665
rs7132908	12:50263148:G:A	Obesity	A	1.66007	0.2408	0.208997	0.208997	0.204703
rs6792892	3:49995518:T:C	Obesity	C	1.53621	0.1651	0.137765	0.137765	0.140241
rs3798519	6:50788778:A:C	Obesity	C	1.37909	0.2633	0.218787	0.218787	0.217907
rs8054556	16:29958216:G:A	Obesity	A	1.27927	0.3718	0.457636	0.457636	0.446879
rs35251247	11:43878459:G:A	Obesity	A	1.26179	0.2143	0.279749	0.279749	0.269522
rs1412234	9:28410683:T:C	Obesity	C	1.2434	0.202	0.163126	0.163126	0.163806
rs10404726	19:18834514:C:T	Obesity	C	1.17124	0.0974	0.096686	0.096686	0.100046
rs244415	16:69666683:G:A	Obesity	G	1.16597	0.8728	0.889851	0.889851	0.897313
rs2725370	8:30852826:T:C	Obesity	T	1.14259	0.0543	0.035546				rs2543601	rs2543598
rs11039307	11:47611152:C:T	Obesity	T	1.13128	0.3119	0.283139	0.283139	0.280879
rs6741676	2:181618654:A:G	Obesity	A	1.12851	0.7569	0.739223	0.739223	0.749082
rs12986742	2:58975143:T:C	Obesity	C	1.11691	0.3956	0.401697	0.401697	0.399831
rs9857204	3:131750844:G:A	Obesity	A	1.10992	0.1133	0.141353	0.141353	0.146584
rs6710938	2:161333872:A:C	Obesity	A	1.10942	0.9114	0.924428	0.924428	0.922316
rs1470560	3:35670150:G:A	Obesity	A	1.10218	0.1453	0.146447	0.146447	0.153123
rs980183	2:59311536:G:A	Obesity	G	1.09369	0.1607	0.141933	0.141933	0.1807
rs303760	18:21083738:C:T	Obesity	T	1.08178	0.0807	0.0919478	0.0919478	0.0880784
rs2613499	1:72751552:A:G	Obesity	A	1.0751	0.9883	0.984575	0.984575	0.983778
rs924753	3:15706124:G:A	Obesity	G	1.05468	0.6378	0.706254	0.706254	0.708516
rs7988244	13:58686760:T:C	Obesity	T	1.04552	0.6085	0.625288	0.625288	0.630786
rs247975	3:173107443:T:C	Obesity	C	1.03582	0.6005	0.630529	0.630529				rs792361
rs1296328	4:137083193:A:C	Obesity	A	1.03257	0.9021	0.892777	0.892777	0.890269
rs12603589	17:65825248:T:C	Obesity	C	1.02962	0.6426	0.686193	0.686193	0.659539
rs12856169	13:31017268:G:A	Obesity	G	1.0278	0.8493	0.823785	0.823785	0.823081
rs34298980	6:40409243:T:C	Obesity	T	1.02735	0.6025	0.629575	0.629575	0.624865
rs978444	3:93981060:G:T	Obesity	G	0.998588	0.2545	0.286918	0.286918	0.306947
rs1812707	15:84547222:C:T	Obesity	T	0.963077	0.7429	0.73409	0.73409	0.713222
rs197374	1:112289983:C:T	Obesity	T	0.944978	0.363	0.337847	0.337847	0.359546
rs11150745	17:78757626:A:G	Obesity	A	0.930964	0.7039	0.745084	0.745084	0.753961
rs4906272	14:103376031:C:T	Obesity	T	0.930476	0.3797	0.364506	0.364506	0.355852
rs12883788	14:33303540:C:T	Obesity	T	0.929601	0.248	0.306071	0.306071	0.311311
rs6597649	9:133786652:C:T	Obesity	T	0.922589	0.628	0.618694	0.618694
rs7941510	11:8677063:C:A	Obesity	C	0.915075	0.3846	0.404996	0.404996	0.43956
rs6870983	5:87697533:C:T	Obesity	C	0.908905	0.9843	0.99896					rs6884773
rs4482463	2:205375909:C:A	Obesity	C	0.907626	0.3197	0.27608	0.27608	0.295472
rs11603334	11:72432985:G:A	Proinsulin	G	2.57463	0.9317	0.941782	0.941782	0.938211
rs10456526	6:43814625:G:A	Proinsulin	A	2.1614	0.1161	0.145243	0.145243	0.151514
rs501470	6:160770918:T:G	Proinsulin	T	2.01204	0.6763	0.722412	0.722412	0.7195
rs73221948	8:25464670:G:T	Proinsulin	T	1.81084	0.3174	0.350724	0.350724	0.308728
rs329118	5:133861663:C:T	Proinsulin	T	1.12384	0.3885	0.393377	0.393377	0.389165
rs12192275	6:127412728:G:A	Proinsulin	G	1.01237	0.949	0.965885	0.965885	0.962618
rs6813195	4:153520475:C:T	Proinsulin	C	0.972242	0.5263	0.538852	0.538852	0.530322
rs13262861	8:41508577:C:A	Proinsulin	C	0.926474	0.866	0.865382	0.865382	0.867326
rs7927401	11:32481177:C:T	Proinsulin	T	0.914822	0.1075	0.0860949	0.0860949	0.0809138
rs858519	17:7531965:T:C	SHBG-LpA	T	6.61457	0.5619	0.463393	0.463393	0.482116
rs501470	6:160770918:T:G	SHBG-LpA	T	2.13269	0.6763	0.722412	0.722412	0.7195
rs667920	3:136069472:G:T	SHBG-LpA	T	1.36652	0.8531	0.86426		0.84563

## Sheet: ESM Table 8
Correlations (Pearson) between hard-clustering (columns) and soft-clustering (rows) genetic clusters among HKDR and HKDB
	Beta cell+PI	Beta cell-PI	Body fat	Residual glycaemic	Lipodystrophy	Liver/lipid metabolism	Metabolic syndrome	Obesity	Total
ALP Negative	0.11	<0.01	<0.01	0.01	0.01	0.03	<0.01	<0.01	0.06
Beta Cell 1	0.32	0.12	0.06	0.08	0.01	-0.01	0.15	0.06	0.32
Beta Cell 2	0.53	0.14	0.07	0.01	0.01	<0.01	0.07	-0.02	0.32
Bilirubin	-0.01	0.01	<0.01	0.02	0.01	<0.01	<0.01	-0.01	0.01
Cholesterol	<0.01	<0.01	<0.01	<0.01	-0.01	0.8	<0.01	0.01	0.03
Hyper Insulin	0.04	<0.01	0.02	0.02	0.09	<0.01	0.01	0.07	0.08
Lipodystrophy 1	0.01	<0.01	-0.01	<0.01	0.45	-0.02	0.09	-0.01	0.08
Lipodystrophy 2	<0.01	<0.01	0.01	0.05	0.33	0.4	0.07	0.02	0.12
Liver-Lipid	<0.01	<0.01	0.01	0.12	-0.01	<0.01	0.01	-0.01	0.06
Obesity	-0.01	<0.01	<0.01	<0.01	<0.01	<0.01	<0.01	0.52	0.14
Proinsulin	0.03	0.15	<0.01	0.02	<0.01	<0.01	0.02	<0.01	0.08
SHBG-LpA	-0.03	<0.01	-0.01	<0.01	-0.01	<0.01	0.06	0.01	<0.01

## Sheet: ESM Table 9
Associations between psPRSs and age at diagnosis
		Meta										HKDR			HKDB-P1			HKDB-P2
clustering	PRS	Beta	SE	Z	p value	95% CI lower	95% CI upper	Q	pvalue_Q	H	I2	Beta	SE	p value	Beta	SE	p value	Beta	SE	p value
hard	Beta cell+PI	-0.892967	0.0865975	-10.3117	6.23845e-25	-1.0627	-0.723239	0.237509	0.888026	1	0	-0.950767	0.162482	5.12808e-09	-0.846872	0.138943	1.15628e-09	-0.89751	0.151322	3.18894e-09
hard	Beta cell-PI	-0.744007	0.0870139	-8.55044	1.22621e-17	-0.914551	-0.573463	1.85131	0.396271	1	0	-0.615471	0.163159	0.000163357	-0.701318	0.139707	5.30636e-07	-0.90612	0.152011	2.66248e-09
hard	Body fat	-0.649585	0.172764	-3.75995	0.000169948	-0.988196	-0.310973	7.71675	0.0211022	1.96427	0.740824	-0.415461	0.162837	0.0107539	-0.539478	0.139514	0.000111333	-0.989364	0.151539	7.21672e-11
hard	Residual glycaemic	-1.13945	0.0881621	-12.9245	3.2725e-38	-1.31225	-0.96666	2.16181	0.339288	1.03967	0.0748507	-1.33635	0.162574	2.47274e-16	-1.03063	0.138793	1.26565e-13	-1.09646	0.15171	5.58674e-13
hard	Lipodystrophy	-0.484679	0.0871807	-5.55947	2.70593e-08	-0.65555	-0.313808	0.188366	0.910116	1	0	-0.458707	0.163458	0.00502795	-0.531978	0.139829	0.000143401	-0.451025	0.152502	0.00311442
hard	Liver/lipid metabolism	-0.174866	0.1323	-1.32174	0.186255	-0.434168	0.0844369	4.62584	0.0989719	1.52083	0.567646	0.0320957	0.162927	0.843838	-0.411004	0.139108	0.00314228	-0.114979	0.151913	0.449156
hard	Metabolic syndrome	-0.502539	0.146966	-3.41943	0.000627532	-0.790587	-0.214491	5.50602	0.0637358	1.65922	0.636761	-0.809289	0.164106	8.37901e-07	-0.32616	0.140224	0.02005	-0.398925	0.152535	0.00893876
hard	Obesity	-0.765987	0.0954757	-8.02284	1.03328e-15	-0.953116	-0.578858	2.28656	0.318772	1.06924	0.125323	-0.741475	0.162869	5.40372e-06	-0.91919	0.138897	3.93658e-11	-0.610562	0.151833	5.86477e-05
hard	Total	-1.97005	0.0857898	-22.9637	1.0758e-116	-2.13819	-1.8019	1.65871	0.43633	1	0	-2.03458	0.16093	3.54086e-36	-1.83283	0.13772	6.84674e-40	-2.07655	0.149846	5.81832e-43
soft	ALP Negative	-0.302801	0.091695	-3.30227	0.000959068	-0.48252	-0.123082	2.25957	0.323103	1.06291	0.114875	-0.497768	0.16348	0.00233827	-0.176741	0.139923	0.206588	-0.278266	0.152459	0.0680263
soft	Beta Cell 1	-0.661743	0.0870399	-7.60275	2.89908e-14	-0.832338	-0.491147	1.04578	0.592804	1	0	-0.745285	0.163298	5.11982e-06	-0.550743	0.139613	8.07142e-05	-0.721053	0.152158	2.20271e-06
soft	Beta Cell 2	-0.486396	0.0867762	-5.60517	2.0805e-08	-0.656474	-0.316317	0.389776	0.822927	1	0	-0.528588	0.162791	0.00117254	-0.418508	0.139128	0.00263909	-0.530519	0.151788	0.00047751
soft	Bilirubin	-0.0997057	0.0868001	-1.14868	0.250687	-0.269831	0.0704193	0.737188	0.691706	1	0	-0.0479005	0.162892	0.768721	-0.0475675	0.139235	0.732636	-0.206521	0.151695	0.173435
soft	Cholesterol	-0.121955	0.0868209	-1.40467	0.160118	-0.292121	0.0482108	0.881558	0.643535	1	0	-0.0729267	0.162923	0.654447	-0.223148	0.139205	0.108977	-0.0441619	0.151821	0.771153
soft	Hyper Insulin	-0.229504	0.0968551	-2.36956	0.0178091	-0.419337	-0.0396718	2.41297	0.299247	1.0984	0.171146	-0.181164	0.162858	0.266008	-0.104184	0.139222	0.45429	-0.416287	0.151759	0.00610604
soft	Lipodystrophy 1	-0.391656	0.0870161	-4.50096	6.76467e-06	-0.562204	-0.221108	0.174329	0.916526	1	0	-0.374048	0.163033	0.0218071	-0.361117	0.139686	0.00975377	-0.443223	0.152151	0.00359333
soft	Lipodystrophy 2	-0.435511	0.120209	-3.62294	0.000291271	-0.671117	-0.199905	3.81344	0.148567	1.38084	0.475539	-0.176946	0.162896	0.277413	-0.570113	0.139372	4.35492e-05	-0.528149	0.151867	0.000509584
soft	Liver-Lipid	-0.200392	0.0868606	-2.30705	0.0210518	-0.370636	-0.0301485	1.13458	0.567061	1	0	-0.230455	0.162923	0.157268	-0.286506	0.139232	0.0396524	-0.0715975	0.151998	0.637628
soft	Obesity	-0.593626	0.0868125	-6.83802	8.0294e-12	-0.763775	-0.423477	0.610276	0.737022	1	0	-0.701018	0.162611	1.65101e-05	-0.552304	0.139105	7.25238e-05	-0.549037	0.15216	0.00031091
soft	Proinsulin	-0.0729967	0.0869348	-0.839672	0.401092	-0.243386	0.0973924	1.15045	0.562579	1	0	-0.098082	0.163065	0.547536	-0.16233	0.139221	0.243661	0.0557838	0.152295	0.714163
soft	SHBG-LpA	0.151837	0.0872021	1.7412	0.0816477	-0.0190762	0.32275	0.959312	0.618996	1	0	0.284899	0.163415	0.0813149	0.115825	0.139741	0.407216	0.0785906	0.152766	0.606957

## Sheet: ESM Table 10
Associations between psPRSs and young-onset (<40 years) diabetes
		Meta										HKDR			HKDB-P1			HKDB-P2
clustering	PRS	OR	SE	Z	p value	95% CI lower	95% CI upper	Q	pvalue_Q	H	I2	OR	SE	p value	OR	SE	p value	OR	SE	p value
hard	Beta cell+PI	1.15372	1.01922	7.51262	5.79563e-14	1.11147	1.19758	0.838563	0.657519	1	0	1.16758	1.03204	9.00448e-07	1.12877	1.03289	0.00018157	1.17223	1.03462	3.01875e-06
hard	Beta cell-PI	1.1339	1.01879	6.75029	1.47547e-11	1.09327	1.17604	0.541715	0.762725	1	0	1.1155	1.03191	0.000502183	1.13687	1.03298	7.70556e-05	1.15286	1.03454	2.79471e-05
hard	Body fat	1.09961	1.04357	2.2267	0.0259672	1.01144	1.19546	9.86812	0.00719724	2.22127	0.797327	1.03762	1.03176	0.237552	1.07452	1.03271	0.0255573	1.19864	1.03447	8.97868e-08
hard	Residual glycaemic	1.16014	1.02239	6.70904	1.95907e-11	1.11087	1.21159	2.67407	0.262623	1.1563	0.252077	1.19154	1.03195	2.51357e-08	1.11026	1.03265	0.00113191	1.1803	1.03441	9.57367e-07
hard	Lipodystrophy	1.08039	1.01901	4.10586	4.02806e-05	1.04124	1.12101	2.15097	0.341132	1.03706	0.0701867	1.08009	1.03195	0.0143022	1.11838	1.03289	0.000546042	1.04404	1.03446	0.203379
hard	Liver/lipid metabolism	1.03277	1.0198	1.64436	0.100102	0.99383	1.07323	2.28475	0.31906	1.06882	0.12463	1.01095	1.03183	0.728237	1.0721	1.03305	0.0322528	1.01396	1.03432	0.681165
hard	Metabolic syndrome	1.06942	1.01922	3.52599	0.000421899	1.03026	1.11007	0.321564	0.851478	1	0	1.07263	1.03209	0.026443	1.0808	1.03297	0.0166009	1.05206	1.03444	0.133978
hard	Obesity	1.1079	1.01829	5.65259	1.58051e-08	1.06923	1.14797	0.679163	0.712068	1	0	1.10505	1.0319	0.00146579	1.12843	1.03276	0.000178237	1.08756	1.03437	0.0129877
hard	Total	1.33491	1.02142	13.6271	2.76315e-42	1.28058	1.39154	2.7937	0.247376	1.18188	0.284102	1.31979	1.03239	3.18996e-18	1.29776	1.03323	1.54633e-15	1.39576	1.03526	6.39889e-22
soft	ALP Negative	1.03262	1.02425	1.33966	0.180356	0.985249	1.08226	3.29663	0.192374	1.28387	0.39332	1.00285	1.0319	0.927788	1.01545	1.0328	0.634811	1.08499	1.03422	0.015341
soft	Beta Cell 1	1.12893	1.01898	6.44943	1.1227e-10	1.08808	1.17131	1.58298	0.453169	1	0	1.16523	1.03217	1.36937e-06	1.11465	1.03283	0.000779593	1.10418	1.03441	0.00339907
soft	Beta Cell 2	1.06231	1.01886	3.2358	0.00121302	1.02412	1.10192	0.127595	0.938195	1	0	1.05496	1.03181	0.0875838	1.06103	1.03267	0.0653384	1.0723	1.03429	0.0384076
soft	Bilirubin	0.999558	1.01889	-0.0236254	0.981151	0.963558	1.0369	0.693469	0.706993	1	0	1.01634	1.03158	0.602115	0.97914	1.03311	0.517472	1.00209	1.03428	0.950622
soft	Cholesterol	1.02259	1.01901	1.18629	0.235506	0.985536	1.06104	0.130042	0.937048	1	0	1.02947	1.03214	0.358537	1.02451	1.03305	0.456497	1.01275	1.03435	0.707508
soft	Hyper Insulin	1.04178	1.02141	1.93218	0.0533373	0.999412	1.08594	2.63294	0.268079	1.14738	0.240394	1.0255	1.03177	0.420882	1.01588	1.0327	0.624439	1.08963	1.03434	0.0110249
soft	Lipodystrophy 1	1.0584	1.01897	3.01972	0.00253008	1.02012	1.09811	0.520277	0.770945	1	0	1.04345	1.03191	0.175785	1.07762	1.033	0.0213124	1.05517	1.03449	0.113264
soft	Lipodystrophy 2	1.0716	1.02857	2.45527	0.0140777	1.01405	1.13242	4.52756	0.103957	1.50459	0.558261	1.02498	1.03178	0.430315	1.12775	1.03294	0.000208095	1.06584	1.03438	0.0592123
soft	Liver-Lipid	1.04394	1.0189	2.29629	0.0216591	1.00632	1.08297	0.921529	0.630801	1	0	1.06958	1.03195	0.0324591	1.03024	1.03273	0.354911	1.03001	1.03435	0.381265
soft	Obesity	1.0888	1.01881	4.56626	4.96495e-06	1.04976	1.1293	0.255792	0.879945	1	0	1.08853	1.03175	0.00664366	1.10114	1.0325	0.00259063	1.07557	1.03428	0.0306685
soft	Proinsulin	1.00086	1.02236	0.0388016	0.969049	0.958407	1.04519	2.8443	0.241195	1.19254	0.29684	1.01638	1.03186	0.604312	1.02853	1.03271	0.38209	0.955434	1.03439	0.177572
soft	SHBG-LpA	0.975251	1.01894	-1.33569	0.181651	0.94004	1.01178	1.07461	0.58432	1	0	0.996546	1.0319	0.912257	0.976222	1.03284	0.45646	0.949956	1.03449	0.129959

## Sheet: ESM Table 11
Associations between psPRSs and cardiometabolic profile at baseline
			Meta										HKDR			HKDB-P1			HKDB-P2
clustering	PRS	trait	Beta	SE	Z	p value	95% CI lower	95% CI upper	Q	pvalue_Q	H	I2	Beta	SE	p value	Beta	SE	p value	Beta	SE	p value
hard	Beta cell+PI	ACR	-2.00614	0.803525	-2.49668	0.0125363	-3.58102	-0.431262	0.794438	0.672187	1	0	-1.20485	1.45362	0.407214	-2.95508	1.38792	0.0332878	-1.80234	1.34058	0.17887
hard	Beta cell+PI	ALT	-0.487316	0.399719	-1.21915	0.22284	-1.27	0.3					-0.487316	0.399719	0.22284
hard	Beta cell+PI	Bilirubin	0.0815172	0.0842296	0.967797	0.333188	-0.08	0.25					0.0815172	0.0842296	0.333188
hard	Beta cell+PI	BMI	-0.478851	0.041232	-11.6136	3.51616e-31	-0.559664	-0.398038	3.41497	0.181322	1.30671	0.414343	-0.432528	0.0507724	2.01486e-17	-0.448414	0.0547584	3.14571e-16	-0.569834	0.0602177	4.31137e-21
hard	Beta cell+PI	DBP	-0.389492	0.119912	-3.24816	0.00116156	-0.624515	-0.154469	4.49904	0.10545	1.49984	0.555461	-0.399528	0.139644	0.00423707	-0.185242	0.132416	0.161878	-0.598927	0.143805	3.1623e-05
hard	Beta cell+PI	eGFR	0.460022	0.15079	3.05075	0.0022827	0.16448	0.755565	1.03536	0.595903	1	0	0.455491	0.247042	0.065265	0.639131	0.257517	0.0130938	0.250146	0.282672	0.376231
hard	Beta cell+PI	FBG	-0.00472735	0.0207158	-0.228201	0.81949	-0.0453296	0.0358749	1.26235	0.531967	1	0	0.0238623	0.0426166	0.575548	0.00460821	0.0324507	0.887079	-0.0343748	0.0347108	0.322061
hard	Beta cell+PI	HbA1c	0.00468133	0.0142126	0.32938	0.741869	-0.0231748	0.0325374	3.11354	0.210816	1.24771	0.357645	0.0293946	0.0229801	0.2009	0.0102995	0.0173872	0.553629	-0.0229346	0.0202873	0.25832
hard	Beta cell+PI	HDLC	0.0194113	0.00399032	4.86461	1.14684e-06	0.0115905	0.0272322	0.00941696	0.995303	1	0	0.0191036	0.00519631	0.000239118	0.0200439	0.00897515	0.0256461	0.0196768	0.00865334	0.0230941
hard	Beta cell+PI	HOMA2-B	-3.57559	0.801465	-4.46131	8.51943e-06	-5.15	-2					-3.57559	0.801465	8.51943e-06
hard	Beta cell+PI	HOMA2-IR	-0.0890476	0.0223271	-3.98832	6.85214e-05	-0.13	-0.05					-0.0890476	0.0223271	6.85214e-05
hard	Beta cell+PI	LDLC	0.0163328	0.00958156	1.70461	0.0882676	-0.00244671	0.0351123	0.36729	0.832231	1	0	0.011793	0.0143856	0.412381	0.014912	0.0173189	0.389331	0.0261166	0.0191518	0.172854
hard	Beta cell+PI	SBP	-0.349642	0.133785	-2.61347	0.00896269	-0.611855	-0.0874296	0.948617	0.622315	1	0	-0.149146	0.248647	0.548642	-0.40413	0.217472	0.0631709	-0.462343	0.232167	0.0464829
hard	Beta cell+PI	TC	0.0251263	0.0109556	2.29347	0.0218207	0.00365379	0.0465988	0.217721	0.896856	1	0	0.0196709	0.0160286	0.219791	0.0296655	0.020367	0.145405	0.0301995	0.0222026	0.173951
hard	Beta cell+PI	TG	-0.0170662	0.0174238	-0.97948	0.327343	-0.0512161	0.0170837	2.84226	0.241441	1.19211	0.296334	-0.00580863	0.0253806	0.818986	0.00216378	0.0237722	0.927485	-0.0601313	0.0304734	0.0486278
hard	Beta cell+PI	WHR	-0.00389482	0.000510952	-7.62268	2.48462e-14	-0.00489627	-0.00289338	0.00263671	0.998683	1	0	-0.0038661	0.00078599	8.94194e-07	-0.00390455	0.000919123	2.18901e-05	-0.00392884	0.000986319	6.90231e-05
hard	Beta cell-PI	ACR	-2.94665	1.06135	-2.77632	0.00549785	-5.02687	-0.86644	3.48146	0.175392	1.31937	0.425529	-4.61972	1.45382	0.00149262	-0.945189	1.39104	0.496862	-3.3441	1.34558	0.0129817
hard	Beta cell-PI	ALT	0.595032	0.398592	1.49283	0.135537	-0.19	1.38					0.595032	0.398592	0.135537
hard	Beta cell-PI	Bilirubin	-0.146353	0.0844584	-1.73284	0.0831801	-0.31	0.02					-0.146353	0.0844584	0.0831801
hard	Beta cell-PI	BMI	-0.325493	0.0438943	-7.41539	1.2127e-13	-0.411524	-0.239462	3.76344	0.152328	1.37176	0.468572	-0.252474	0.0509276	7.33722e-07	-0.333412	0.0550555	1.4741e-09	-0.404788	0.0607505	2.93903e-11
hard	Beta cell-PI	DBP	-0.227165	0.0801703	-2.83352	0.00460379	-0.384296	-0.0700336	0.849709	0.653865	1	0	-0.148605	0.139777	0.287751	-0.210369	0.132854	0.113366	-0.331307	0.14472	0.0220989
hard	Beta cell-PI	eGFR	0.627455	0.276978	2.26536	0.0234904	0.0845887	1.17032	6.60619	0.0367691	1.81744	0.697254	1.0845	0.246817	1.13228e-05	0.638498	0.2581	0.0133925	0.118007	0.28403	0.677811
hard	Beta cell-PI	FBG	0.000694065	0.0207827	0.0333963	0.973359	-0.0400393	0.0414274	0.785893	0.675065	1	0	-0.00366994	0.0426246	0.931391	0.0215424	0.0325337	0.507895	-0.0203961	0.0349203	0.559192
hard	Beta cell-PI	HbA1c	-0.00296124	0.011461	-0.258374	0.796118	-0.0254245	0.019502	1.55695	0.459105	1	0	-0.0146224	0.0229919	0.524813	0.013385	0.0174135	0.442126	-0.0161031	0.0203137	0.427976
hard	Beta cell-PI	HDLC	0.0149024	0.00514296	2.89763	0.00375997	0.00482237	0.0249824	3.07186	0.215256	1.23933	0.348928	0.0189312	0.00524177	0.000307367	0.00177169	0.00889864	0.842209	0.0200237	0.0087883	0.0228216
hard	Beta cell-PI	HOMA2-B	-3.68493	0.80941	-4.55261	5.56134e-06	-5.27	-2.1					-3.68493	0.80941	5.56134e-06
hard	Beta cell-PI	HOMA2-IR	-0.0664834	0.0225859	-2.94358	0.00327539	-0.11	-0.02					-0.0664834	0.0225859	0.00327539
hard	Beta cell-PI	LDLC	-0.00063879	0.00965746	-0.0661447	0.947263	-0.0195671	0.0182895	0.693329	0.707042	1	0	-0.00223619	0.0145696	0.878023	0.00988648	0.0171567	0.564517	-0.0114403	0.0195601	0.558704
hard	Beta cell-PI	SBP	-0.377513	0.134203	-2.813	0.00490817	-0.640546	-0.11448	0.349681	0.839591	1	0	-0.436838	0.248686	0.0790399	-0.430469	0.218195	0.0485532	-0.264618	0.233448	0.257045
hard	Beta cell-PI	TC	-0.0108185	0.0110221	-0.981532	0.326331	-0.0324214	0.0107844	0.705654	0.702699	1	0	-0.0192997	0.016197	0.233492	0.00243558	0.0201785	0.90394	-0.0109322	0.022567	0.628141
hard	Beta cell-PI	TG	-0.0421688	0.0176806	-2.38503	0.0170779	-0.0768223	-0.00751538	2.49754	0.286857	1.11748	0.199213	-0.0695942	0.0255876	0.00655428	-0.0150063	0.0235381	0.523855	-0.0464097	0.0309738	0.134224
hard	Beta cell-PI	WHR	-0.00405442	0.00051196	-7.91941	2.3864e-15	-0.00505784	-0.003051	0.124479	0.939658	1	0	-0.00426102	0.000785572	6.05335e-08	-0.00394255	0.000919107	1.81913e-05	-0.00385429	0.000994496	0.000107863
hard	Body fat	ACR	-1.46571	1.1223	-1.30598	0.19156	-3.66538	0.733972	3.88467	0.143369	1.39368	0.485156	0.808896	1.44955	0.576845	-2.11629	1.39369	0.128954	-2.94362	1.3449	0.0286667
hard	Body fat	ALT	-1.71293	0.398494	-4.29851	1.74882e-05	-2.49	-0.93					-1.71293	0.398494	1.74882e-05
hard	Body fat	Bilirubin	0.0748375	0.0842438	0.888345	0.374393	-0.09	0.24					0.0748375	0.0842438	0.374393
hard	Body fat	BMI	-0.293487	0.0632632	-4.63914	3.49859e-06	-0.41748	-0.169493	8.18135	0.0167279	2.02254	0.755542	-0.172832	0.0508607	0.00068288	-0.367433	0.0548601	2.29609e-11	-0.347514	0.0606968	1.08578e-08
hard	Body fat	DBP	-0.12946	0.133011	-0.973301	0.330404	-0.390157	0.131237	5.47151	0.0648451	1.65401	0.63447	-0.030211	0.139291	0.828301	0.0296631	0.132468	0.822821	-0.400799	0.144425	0.00553633
hard	Body fat	eGFR	0.485998	0.17721	2.7425	0.00609732	0.138673	0.833323	2.80894	0.245497	1.1851	0.287989	0.536808	0.246307	0.0293384	0.163258	0.257386	0.525912	0.795918	0.283529	0.00501529
hard	Body fat	FBG	0.0134498	0.0207311	0.648775	0.516484	-0.0271825	0.0540822	0.857684	0.651263	1	0	0.0167604	0.0424864	0.693234	-0.0079784	0.0324584	0.805842	0.0359182	0.0348449	0.302679
hard	Body fat	HbA1c	-0.00674009	0.0114381	-0.589265	0.555683	-0.0291584	0.0156782	0.204663	0.90273	1	0	0.0012931	0.0229173	0.955005	-0.0116884	0.017358	0.500735	-0.00627416	0.0203258	0.757577
hard	Body fat	HDLC	0.00857529	0.00629812	1.36156	0.173335	-0.00376879	0.0209194	4.20375	0.122227	1.44978	0.524234	0.00430596	0.00519725	0.407423	0.00019924	0.00917014	0.982668	0.0227696	0.00854601	0.00778548
hard	Body fat	HOMA2-B	-1.6663	0.81323	-2.049	0.0405704	-3.26	-0.07					-1.6663	0.81323	0.0405704
hard	Body fat	HOMA2-IR	-0.0384904	0.0226423	-1.69993	0.0892725	-0.08	0.01					-0.0384904	0.0226423	0.0892725
hard	Body fat	LDLC	0.0145547	0.00962482	1.51221	0.130481	-0.00430957	0.033419	0.933278	0.627106	1	0	0.014426	0.0143687	0.315436	0.00297665	0.0177286	0.866679	0.0280806	0.0190017	0.139647
hard	Body fat	SBP	-0.0995535	0.253159	-0.393246	0.694138	-0.595735	0.396628	7.01584	0.0299592	1.87294	0.714931	0.250416	0.247861	0.312388	0.0531506	0.217582	0.807023	-0.595312	0.232915	0.010617
hard	Body fat	TC	0.0182803	0.012449	1.46841	0.141993	-0.00611938	0.0426799	2.51017	0.285052	1.12031	0.203241	0.0310683	0.0160078	0.0523369	-0.00894406	0.020793	0.667136	0.0270834	0.0219395	0.217201
hard	Body fat	TG	-0.0149583	0.019247	-0.777174	0.437056	-0.0526817	0.0227651	3.25525	0.196395	1.27578	0.385608	0.0179071	0.0253471	0.479928	-0.0175095	0.0242545	0.470441	-0.0526854	0.0301167	0.0804043
hard	Body fat	WHR	-0.0024927	0.00118841	-2.0975	0.0359491	-0.00482194	-0.000163453	11.0753	0.00393578	2.35322	0.819418	-0.000638077	0.000785304	0.416525	-0.00466154	0.000919397	4.09583e-07	-0.00227611	0.000996963	0.0224741
hard	Lipodystrophy	ACR	1.07406	1.29797	0.827491	0.407959	-1.46992	3.61804	5.19504	0.0744579	1.61168	0.615018	2.21689	1.45793	0.12842	2.5466	1.39233	0.0674518	-1.44581	1.35351	0.28549
hard	Lipodystrophy	ALT	-0.240065	0.399929	-0.600269	0.548352	-1.02	0.54					-0.240065	0.399929	0.548352
hard	Lipodystrophy	Bilirubin	0.145102	0.0852198	1.70268	0.0886837	-0.02	0.31					0.145102	0.0852198	0.0886837
hard	Lipodystrophy	BMI	-0.229596	0.0318725	-7.20356	5.86608e-13	-0.292065	-0.167127	0.830225	0.660266	1	0	-0.217179	0.0510021	2.09199e-05	-0.205831	0.0551325	0.00019054	-0.276066	0.06075	5.62817e-06
hard	Lipodystrophy	DBP	0.0569929	0.0999051	0.570471	0.568358	-0.138817	0.252803	3.07891	0.214498	1.24075	0.35042	-0.128276	0.13981	0.358915	0.207879	0.132675	0.117204	0.0820454	0.144443	0.570049
hard	Lipodystrophy	eGFR	-0.316241	0.273807	-1.15498	0.2481	-0.852894	0.220411	6.32717	0.042274	1.77865	0.683903	-0.454679	0.247335	0.0660656	-0.697782	0.257848	0.00682414	0.239259	0.283093	0.398058
hard	Lipodystrophy	FBG	0.00745611	0.020761	0.359139	0.719491	-0.0332348	0.048147	0.711041	0.700809	1	0	0.0388606	0.0426536	0.362292	-0.00173087	0.0324829	0.957506	-0.00294255	0.0348647	0.932742
hard	Lipodystrophy	HbA1c	0.00353646	0.0114636	0.308495	0.757706	-0.0189318	0.0260047	1.11685	0.57211	1	0	0.0181681	0.0230092	0.429792	0.00734091	0.0174243	0.673548	-0.0130142	0.0202987	0.521464
hard	Lipodystrophy	HDLC	-0.0250946	0.00400457	-6.26649	3.69271e-10	-0.0329434	-0.0172458	1.31945	0.516992	1	0	-0.0257953	0.0052121	7.706e-07	-0.0316021	0.00913518	0.000553243	-0.0174439	0.00858635	0.0423487
hard	Lipodystrophy	HOMA2-B	-1.0373	0.799713	-1.29708	0.194726	-2.61	0.53					-1.0373	0.799713	0.194726
hard	Lipodystrophy	HOMA2-IR	0.021984	0.0222632	0.987457	0.323517	-0.02	0.07					0.021984	0.0222632	0.323517
hard	Lipodystrophy	LDLC	0.00921188	0.0134759	0.683583	0.494239	-0.0172004	0.0356241	3.83057	0.1473	1.38394	0.477885	0.00994559	0.0144667	0.491812	0.0331003	0.017674	0.061246	-0.0176863	0.0190012	0.352088
hard	Lipodystrophy	SBP	0.0788133	0.13407	0.587854	0.55663	-0.183958	0.341585	0.278845	0.869861	1	0	0.0288696	0.248825	0.907638	0.169421	0.217954	0.436995	0.0190947	0.232926	0.934667
hard	Lipodystrophy	TC	0.00439183	0.0110214	0.39848	0.690276	-0.0172098	0.0259935	1.77113	0.41248	1	0	0.00550627	0.016104	0.732427	0.0223281	0.0207729	0.28257	-0.0178664	0.0220302	0.417481
hard	Lipodystrophy	TG	0.0483125	0.0151754	3.1836	0.00145455	0.0185692	0.0780558	0.00160021	0.9992	1	0	0.0491281	0.0254566	0.0536796	0.0478205	0.0242144	0.0484249	0.0479291	0.0302385	0.113141
hard	Lipodystrophy	WHR	-0.00150264	0.000514504	-2.92056	0.00349408	-0.00251105	-0.000494228	0.206719	0.901803	1	0	-0.00129515	0.000788092	0.100353	-0.00147255	0.000925371	0.111594	-0.00187193	0.00100011	0.0613095
hard	Liver/lipid metabolism	ACR	1.34644	0.80368	1.67534	0.0938676	-0.228747	2.92162	0.114676	0.944275	1	0	1.75122	1.44827	0.226642	1.20863	1.3888	0.384194	1.12666	1.34474	0.402173
hard	Liver/lipid metabolism	ALT	-0.29618	0.398146	-0.743898	0.456969	-1.08	0.48					-0.29618	0.398146	0.456969
hard	Liver/lipid metabolism	Bilirubin	-0.0763486	0.0845125	-0.903401	0.366352	-0.24	0.09					-0.0763486	0.0845125	0.366352
hard	Liver/lipid metabolism	BMI	0.0158541	0.0317471	0.499387	0.617507	-0.0463691	0.0780774	0.0659157	0.967579	1	0	0.0182863	0.0508502	0.719151	0.0234871	0.0548564	0.668551	0.00312348	0.060508	0.958833
hard	Liver/lipid metabolism	DBP	-0.0464757	0.0797173	-0.583006	0.559889	-0.202719	0.109767	0.429615	0.806697	1	0	0.0277077	0.139183	0.842212	-0.0900915	0.132102	0.495275	-0.0739367	0.143687	0.606874
hard	Liver/lipid metabolism	eGFR	-0.189005	0.174821	-1.08113	0.279638	-0.531648	0.153638	2.73699	0.254489	1.16983	0.269271	0.0816489	0.246277	0.740253	-0.173566	0.256808	0.499155	-0.5368	0.281387	0.0564829
hard	Liver/lipid metabolism	FBG	0.019042	0.0312562	0.609222	0.542377	-0.042219	0.080303	4.42286	0.109544	1.48709	0.547804	0.0786887	0.0424309	0.0637147	0.0238099	0.0323123	0.46123	-0.0351993	0.0346631	0.309928
hard	Liver/lipid metabolism	HbA1c	0.0120973	0.0246013	0.491736	0.622906	-0.0361203	0.060315	8.3188	0.0156169	2.03946	0.759581	0.0586863	0.0228932	0.010387	0.00985376	0.0172877	0.568708	-0.0292577	0.0201429	0.14642
hard	Liver/lipid metabolism	HDLC	0.00990285	0.00403624	2.45349	0.0141479	0.00199197	0.0178137	2.30348	0.316087	1.07319	0.131747	0.00873399	0.00520272	0.0932678	0.00214326	0.0090276	0.812362	0.0208648	0.00890836	0.0192855
hard	Liver/lipid metabolism	HOMA2-B	-0.298461	0.803802	-0.371312	0.710438	-1.87	1.28					-0.298461	0.803802	0.710438
hard	Liver/lipid metabolism	HOMA2-IR	0.00438242	0.0223742	0.195869	0.844729	-0.04	0.05					0.00438242	0.0223742	0.844729
hard	Liver/lipid metabolism	LDLC	-0.0170658	0.00966938	-1.76493	0.0775759	-0.0360174	0.00188588	1.14095	0.565258	1	0	-0.0274595	0.0143924	0.0564623	-0.00349568	0.0173999	0.840796	-0.0149779	0.0197453	0.448223
hard	Liver/lipid metabolism	SBP	-0.220762	0.133421	-1.65463	0.0979986	-0.482262	0.0407372	1.97464	0.372573	1	0	0.0708117	0.247692	0.774975	-0.31766	0.216955	0.143194	-0.365329	0.231653	0.11484
hard	Liver/lipid metabolism	TC	-0.039602	0.0125651	-3.15176	0.00162291	-0.0642291	-0.014975	2.31351	0.314504	1.07553	0.135514	-0.0581629	0.0160159	0.000284597	-0.0282059	0.0204609	0.168202	-0.0208761	0.0228633	0.361326
hard	Liver/lipid metabolism	TG	-0.071565	0.0170086	-4.20759	2.58111e-05	-0.104901	-0.0382289	2.24132	0.326065	1.05861	0.107668	-0.0972662	0.0253734	0.000127972	-0.0454641	0.0238571	0.0568407	-0.0758786	0.0313533	0.0156182
hard	Liver/lipid metabolism	WHR	0.000402268	0.000510931	0.787324	0.431092	-0.000599138	0.00140368	0.689357	0.708448	1	0	0.000778232	0.000784958	0.321515	0.000457939	0.000911837	0.615535	-0.000271497	0.000997513	0.785501
hard	Metabolic syndrome	ACR	-1.06812	0.813399	-1.31316	0.189129	-2.66235	0.52611	0.977792	0.613303	1	0	-1.9465	1.47118	0.185858	-1.36785	1.40274	0.32954	-0.0367818	1.35932	0.978414
hard	Metabolic syndrome	ALT	0.126611	0.40159	0.315275	0.752565	-0.66	0.91					0.126611	0.40159	0.752565
hard	Metabolic syndrome	Bilirubin	-0.0570962	0.0841265	-0.678695	0.497359	-0.22	0.11					-0.0570962	0.0841265	0.497359
hard	Metabolic syndrome	BMI	-0.389397	0.0394425	-9.87252	5.47708e-23	-0.466703	-0.312091	2.97729	0.225678	1.2201	0.328249	-0.318522	0.0513089	5.72927e-10	-0.421101	0.0550778	2.38158e-14	-0.441632	0.0605997	3.59275e-13
hard	Metabolic syndrome	DBP	-0.116486	0.0904275	-1.28817	0.197686	-0.293721	0.0607484	2.58025	0.275236	1.13584	0.224882	0.059881	0.140849	0.670747	-0.155753	0.133053	0.241798	-0.255471	0.144493	0.0771064
hard	Metabolic syndrome	eGFR	0.429584	0.196146	2.19012	0.0285155	0.0451444	0.814024	3.29946	0.192102	1.28442	0.393839	0.795261	0.248895	0.00140473	0.264672	0.258838	0.306564	0.185601	0.283838	0.513205
hard	Metabolic syndrome	FBG	-0.00864085	0.0208228	-0.41497	0.678164	-0.0494529	0.0321712	0.288835	0.865526	1	0	0.00756541	0.0429731	0.86026	-0.0207357	0.0325461	0.52407	-0.00542125	0.0349057	0.876582
hard	Metabolic syndrome	HbA1c	0.0142405	0.0114875	1.23965	0.215103	-0.00827453	0.0367555	1.72471	0.422167	1	0	0.0310157	0.0231652	0.180657	-0.00277242	0.017448	0.873756	0.0243753	0.0202875	0.229615
hard	Metabolic syndrome	HDLC	0.00186506	0.00400888	0.465233	0.641764	-0.00599219	0.00972232	0.232752	0.890141	1	0	0.00166902	0.00526422	0.75122	-0.00102704	0.00904731	0.909631	0.00491125	0.00847541	0.562347
hard	Metabolic syndrome	HOMA2-B	-1.31397	0.830612	-1.58193	0.113796	-2.94	0.31					-1.31397	0.830612	0.113796
hard	Metabolic syndrome	HOMA2-IR	-0.0142119	0.0231302	-0.61443	0.538989	-0.06	0.03					-0.0142119	0.0231302	0.538989
hard	Metabolic syndrome	LDLC	-0.00277788	0.00961218	-0.288996	0.772584	-0.0216174	0.0160616	1.82971	0.400575	1	0	-0.00977714	0.0145348	0.501189	-0.0115218	0.0174238	0.508521	0.0189847	0.0187582	0.311645
hard	Metabolic syndrome	SBP	-0.0209234	0.134522	-0.155539	0.876397	-0.284582	0.242735	0.00180567	0.999098	1	0	-0.0218864	0.250648	0.930421	-0.0142171	0.218567	0.948139	-0.0277161	0.233064	0.905342
hard	Metabolic syndrome	TC	0.00080114	0.0109742	0.0730024	0.941804	-0.0207078	0.0223101	1.07299	0.584795	1	0	0.000763976	0.016209	0.962409	-0.0137589	0.0205131	0.502469	0.0171836	0.0217147	0.428858
hard	Metabolic syndrome	TG	-0.00292191	0.0150975	-0.193536	0.846539	-0.0325124	0.0266686	1.10153	0.576509	1	0	0.0100457	0.0256791	0.695665	0.00286556	0.0239315	0.904702	-0.029392	0.0298184	0.324418
hard	Metabolic syndrome	WHR	-0.00352639	0.0007765	-4.54139	5.58847e-06	-0.0050483	-0.00200448	4.47864	0.106531	1.49643	0.553436	-0.00234574	0.000792952	0.00310616	-0.00491073	0.000916748	8.79942e-08	-0.00347189	0.000998115	0.000509084
hard	Obesity	ACR	2.1757	0.807274	2.69512	0.0070364	0.593469	3.75792	1.47129	0.479195	1	0	3.52274	1.45276	0.0153449	2.05267	1.39654	0.141669	1.12596	1.35096	0.404632
hard	Obesity	ALT	-0.831049	0.403342	-2.06041	0.039406	-1.62	-0.04					-0.831049	0.403342	0.039406
hard	Obesity	Bilirubin	0.0845537	0.0848537	0.996464	0.319068	-0.08	0.25					0.0845537	0.0848537	0.319068
hard	Obesity	BMI	0.391138	0.031728	12.3278	6.41463e-35	0.328952	0.453323	2.1391	0.343163	1.03419	0.0650284	0.411309	0.0507625	6.4672e-16	0.428626	0.0547867	5.9556e-15	0.316658	0.0605505	1.76034e-07
hard	Obesity	DBP	0.250859	0.105689	2.37356	0.0176176	0.0437124	0.458006	3.49214	0.174458	1.32139	0.427286	0.27218	0.139694	0.0514142	0.413665	0.132293	0.00177452	0.049326	0.14405	0.732046
hard	Obesity	eGFR	-0.604671	0.150691	-4.01265	6.00417e-05	-0.900021	-0.309322	1.0322	0.596844	1	0	-0.559144	0.24692	0.0235807	-0.802525	0.256953	0.00179664	-0.424533	0.282955	0.13358
hard	Obesity	FBG	0.0766356	0.0207131	3.69986	0.000215719	0.0360386	0.117233	0.275543	0.871298	1	0	0.0630771	0.0425811	0.138569	0.0724986	0.0323931	0.0252495	0.0904568	0.0347882	0.00934149
hard	Obesity	HbA1c	0.039245	0.0114326	3.43272	0.000597554	0.0168375	0.0616525	1.35388	0.508171	1	0	0.0623697	0.0229611	0.00662006	0.0308076	0.0173496	0.0758311	0.032735	0.0202781	0.106523
hard	Obesity	HDLC	-0.0183535	0.00496956	-3.69318	0.000221465	-0.0280936	-0.00861333	2.97422	0.226025	1.21947	0.327555	-0.0149485	0.0052338	0.00430624	-0.0315586	0.00902032	0.000478343	-0.0126355	0.00871692	0.147371
hard	Obesity	HOMA2-B	-0.493339	0.809239	-0.609633	0.542162	-2.08	1.09					-0.493339	0.809239	0.542162
hard	Obesity	HOMA2-IR	0.0653339	0.0224876	2.90533	0.003702	0.02	0.11					0.0653339	0.0224876	0.003702
hard	Obesity	LDLC	0.00272242	0.0150457	0.180944	0.856412	-0.0267665	0.0322114	4.67105	0.0967596	1.52824	0.571831	-0.0187127	0.0145227	0.197629	-0.000523419	0.0174885	0.976127	0.0335213	0.0193216	0.082936
hard	Obesity	SBP	0.612007	0.138934	4.40503	1.05771e-05	0.339702	0.884312	2.11905	0.34662	1.02933	0.0561827	0.727777	0.248462	0.00341198	0.765145	0.217252	0.000431378	0.336713	0.232244	0.147164
hard	Obesity	TC	-0.00332123	0.0153994	-0.215673	0.829242	-0.0335035	0.026861	3.78669	0.150567	1.37599	0.471834	-0.0153234	0.0161576	0.34299	-0.0204843	0.020514	0.318138	0.0324346	0.0223358	0.146646
hard	Obesity	TG	0.0335797	0.0151751	2.21281	0.0269109	0.00383694	0.0633224	1.8254	0.401438	1	0	0.0592238	0.0255223	0.0203561	0.0271141	0.0239337	0.257404	0.00712591	0.0306927	0.816434
hard	Obesity	WHR	0.00333029	0.000512207	6.50185	7.93399e-11	0.00232638	0.0043342	0.877839	0.644733	1	0	0.00379396	0.000785531	1.40078e-06	0.00331439	0.000921966	0.000327171	0.00260812	0.000992787	0.00864144
hard	Residual glycaemic	ACR	-1.35794	0.810834	-1.67475	0.0939833	-2.94715	0.231261	1.14638	0.563724	1	0	-1.30272	1.46547	0.374069	-2.45149	1.39516	0.0789527	-0.368188	1.35877	0.786425
hard	Residual glycaemic	ALT	-0.237465	0.403354	-0.588726	0.556069	-1.03	0.55					-0.237465	0.403354	0.556069
hard	Residual glycaemic	Bilirubin	0.101802	0.0843307	1.20718	0.227415	-0.06	0.27					0.101802	0.0843307	0.227415
hard	Residual glycaemic	BMI	-0.355717	0.0319132	-11.1464	7.45448e-29	-0.418266	-0.293169	0.564824	0.753963	1	0	-0.335411	0.051191	6.14522e-11	-0.348163	0.0550271	2.66411e-10	-0.393654	0.060855	1.07276e-10
hard	Residual glycaemic	DBP	-0.401112	0.0802674	-4.99719	5.8171e-07	-0.558433	-0.243791	1.85174	0.396186	1	0	-0.308339	0.140431	0.0281538	-0.347663	0.132759	0.00884552	-0.563092	0.144693	0.000100731
hard	Residual glycaemic	eGFR	0.234781	0.151459	1.55013	0.12111	-0.0620725	0.531634	1.12006	0.571192	1	0	0.0474487	0.248545	0.848606	0.425968	0.257794	0.0985093	0.247377	0.284468	0.384551
hard	Residual glycaemic	FBG	-0.0112206	0.0208126	-0.539128	0.589798	-0.0520125	0.0295712	0.694281	0.706706	1	0	-0.0414262	0.0428409	0.333594	0.00272419	0.0324844	0.933169	-0.00724699	0.0350051	0.835997
hard	Residual glycaemic	HbA1c	0.0357598	0.0115228	3.10341	0.00191306	0.0131756	0.058344	2.299	0.316795	1.07215	0.130058	0.00895523	0.0231163	0.698475	0.0364522	0.0173637	0.0358272	0.0556238	0.0203495	0.00628908
hard	Residual glycaemic	HDLC	0.0183793	0.00649619	2.82925	0.00466574	0.00564704	0.0311116	4.42268	0.109554	1.48706	0.547785	0.0171334	0.00524371	0.00109281	0.00607641	0.00898841	0.499105	0.0315586	0.00834556	0.000161203
hard	Residual glycaemic	HOMA2-B	-2.27888	0.81151	-2.8082	0.00502205	-3.87	-0.69					-2.27888	0.81151	0.00502205
hard	Residual glycaemic	HOMA2-IR	-0.0529871	0.0225995	-2.34461	0.0191274	-0.1	-0.01					-0.0529871	0.0225995	0.0191274
hard	Residual glycaemic	LDLC	0.0193356	0.0095509	2.02448	0.0429209	0.000616179	0.038055	0.192956	0.90803	1	0	0.0172295	0.014542	0.236153	0.0255994	0.0173183	0.139529	0.0155678	0.0185709	0.401986
hard	Residual glycaemic	SBP	-0.328678	0.13441	-2.44534	0.0144715	-0.592117	-0.0652397	1.93049	0.38089	1	0	-0.0722155	0.250004	0.7727	-0.333023	0.218137	0.126891	-0.547463	0.233523	0.0190945
hard	Residual glycaemic	TC	0.0238613	0.0109078	2.18754	0.0287029	0.00248239	0.0452403	0.455701	0.796243	1	0	0.0170831	0.0161701	0.290808	0.0346393	0.020369	0.0891813	0.0238362	0.021467	0.266997
hard	Residual glycaemic	TG	-0.0419082	0.0264582	-1.58394	0.113208	-0.0937654	0.00994895	6.37416	0.0412923	1.78524	0.686233	-0.0780335	0.025574	0.00229086	0.00639819	0.023792	0.788019	-0.0577215	0.0294591	0.050229
hard	Residual glycaemic	WHR	-0.00387281	0.000512663	-7.5543	4.21109e-14	-0.00487761	-0.00286801	1.55322	0.459963	1	0	-0.00438885	0.000789301	2.80764e-08	-0.00406027	0.000919513	1.02501e-05	-0.00284028	0.000991621	0.00419881
hard	Total	ACR	-2.72138	0.815219	-3.33822	0.000843163	-4.31918	-1.12358	0.884793	0.642495	1	0	-1.57583	1.46552	0.282302	-3.23177	1.40888	0.0218374	-3.23742	1.36677	0.017894
hard	Total	ALT	0.752287	0.398512	1.88774	0.0591129	-0.03	1.53					0.752287	0.398512	0.0591129
hard	Total	Bilirubin	0.0272548	0.085252	0.319697	0.74921	-0.14	0.19					0.0272548	0.085252	0.74921
hard	Total	BMI	-0.690298	0.0926194	-7.45306	9.12002e-14	-0.871828	-0.508767	16.4244	0.000271319	2.8657	0.87823	-0.535913	0.0511361	1.77018e-25	-0.684463	0.0551547	5.74553e-35	-0.857251	0.060759	1.93405e-44
hard	Total	DBP	-0.493782	0.218645	-2.25837	0.0239224	-0.922318	-0.0652457	14.1914	0.000828675	2.66377	0.859069	-0.326211	0.141196	0.0209035	-0.230849	0.134262	0.085591	-0.93221	0.146237	1.98083e-10
hard	Total	eGFR	0.647698	0.152803	4.23877	2.24751e-05	0.348209	0.947188	0.721087	0.697297	1	0	0.814529	0.249632	0.00110886	0.533292	0.260522	0.0406972	0.565396	0.288104	0.0497576
hard	Total	FBG	0.0193724	0.0210434	0.920592	0.357264	-0.0218719	0.0606167	0.0771977	0.962137	1	0	0.0232185	0.0430872	0.589995	0.0239312	0.032853	0.466374	0.0114343	0.0355095	0.74746
hard	Total	HbA1c	0.0355026	0.0115939	3.06218	0.00219732	0.012779	0.0582262	0.413323	0.813295	1	0	0.0472937	0.0232301	0.0418063	0.034611	0.0175743	0.0489489	0.0274283	0.0206346	0.183827
hard	Total	HDLC	0.0197736	0.0101499	1.94816	0.0513958	-0.000119805	0.0396671	9.18049	0.0101504	2.14249	0.782147	0.0184087	0.00525165	0.00046017	0.00190831	0.00886026	0.829495	0.038891	0.00850715	5.18491e-06
hard	Total	HOMA2-B	-5.6356	0.824959	-6.83137	1.06088e-11	-7.25	-4.02					-5.6356	0.824959	1.06088e-11
hard	Total	HOMA2-IR	-0.0905308	0.0231102	-3.91735	9.20142e-05	-0.14	-0.05					-0.0905308	0.0231102	9.20142e-05
hard	Total	LDLC	0.0224393	0.00955189	2.3492	0.018814	0.0037179	0.0411606	1.15347	0.56173	1	0	0.0115453	0.0145181	0.426518	0.0261646	0.0170887	0.125909	0.0363848	0.0189271	0.0547249
hard	Total	SBP	-0.320763	0.242266	-1.32401	0.1855	-0.795597	0.15407	6.20828	0.0448631	1.76186	0.677849	0.0724272	0.251385	0.773271	-0.249121	0.220559	0.25873	-0.773058	0.236442	0.00108373
hard	Total	TC	0.0261642	0.010935	2.39269	0.0167253	0.0047319	0.0475964	0.586326	0.745901	1	0	0.0187904	0.0162196	0.246718	0.0261289	0.0200827	0.193392	0.0396667	0.0219142	0.0704561
hard	Total	TG	-0.0466552	0.028624	-1.62994	0.103115	-0.102757	0.00944672	6.86072	0.0323752	1.85212	0.708486	-0.0364975	0.025632	0.154538	-0.0056498	0.0234429	0.809579	-0.105072	0.0300176	0.000476457
hard	Total	WHR	-0.00654291	0.00071866	-9.10433	8.68037e-20	-0.00795146	-0.00513437	3.75364	0.153076	1.36997	0.467184	-0.00554744	0.000792651	2.86842e-12	-0.0078964	0.000924399	1.6595e-17	-0.00633113	0.00100574	3.36586e-10
soft	ALP Negative	ACR	0.0795029	0.87841	0.0905077	0.927884	-1.64215	1.80116	2.38712	0.30314	1.0925	0.16217	1.2456	1.45719	0.392697	-1.63628	1.38751	0.238334	0.69159	1.34823	0.608003
soft	ALP Negative	ALT	1.0297	0.400911	2.5684	0.0102427	0.24	1.82					-0.0401277	0.051149	0.432763
soft	ALP Negative	Bilirubin	0.112071	0.0847597	1.32222	0.186149	-0.05	0.28					-0.0775901	0.139929	0.57926
soft	ALP Negative	BMI	-0.0229928	0.0319157	-0.720422	0.471265	-0.0855464	0.0395609	0.371505	0.830479	1	0	0.0386329	0.247488	0.875959	0.00399095	0.0551389	0.942302	-0.0316265	0.0607926	0.60292
soft	ALP Negative	DBP	0.0179635	0.0800676	0.224354	0.822482	-0.138966	0.174893	0.823954	0.662339	1	0	-0.0139572	0.0426724	0.74362	0.0969097	0.132605	0.464918	0.026113	0.144271	0.856374
soft	ALP Negative	eGFR	0.229024	0.151056	1.51615	0.129483	-0.0670416	0.525089	1.09196	0.579275	1	0	-0.00484444	0.0230181	0.833314	0.409468	0.257936	0.112453	0.26141	0.283206	0.356028
soft	ALP Negative	FBG	-0.0190173	0.0207489	-0.916545	0.359381	-0.0596844	0.0216498	0.293739	0.863406	1	0	0.0102629	0.00471104	0.0294088	-0.0322447	0.0324725	0.320754	-0.00720721	0.0348098	0.835982
soft	ALP Negative	HbA1c	-0.0111263	0.0114504	-0.97169	0.331205	-0.0335687	0.0113162	1.60556	0.448082	1	0	0.0379407	0.013355	0.00451408	-0.0271119	0.0173955	0.11915	0.00567989	0.0202652	0.779275
soft	ALP Negative	HDLC	0.00841818	0.00328655	2.5614	0.010425	0.00197666	0.0148597	3.19756	0.202143	1.26443	0.374523	0.371423	0.248941	0.135749	0.0127743	0.00430992	0.00304862	0.002149	0.00442816	0.627481
soft	ALP Negative	HOMA2-B	-0.720424	0.804812	-0.895146	0.370798	-2.3	0.86					0.028198	0.0148808	0.0581513
soft	ALP Negative	HOMA2-IR	-0.0093108	0.0224018	-0.415627	0.67772	-0.05	0.03					-0.0191814	0.0248917	0.440979
soft	ALP Negative	LDLC	0.0275265	0.00626317	4.39499	1.1078e-05	0.015251	0.0398021	0.896076	0.638881	1	0	-5.87229e-05	0.000788834	0.940661	0.0222769	0.00966901	0.0212577	0.027281	0.0104317	0.00894251
soft	ALP Negative	SBP	0.497811	0.133954	3.71629	0.000202172	0.235266	0.760355	0.499301	0.779073	1	0	1.0297	0.400911	0.0102427	0.495218	0.217731	0.0229713	0.611627	0.232498	0.00854485
soft	ALP Negative	TC	0.0232653	0.00730188	3.18621	0.0014415	0.0089539	0.0375768	0.150916	0.927319	1	0	0.112071	0.0847597	0.186149	0.0210922	0.0113826	0.0639245	0.0224109	0.0123831	0.0703817
soft	ALP Negative	TG	-0.0313367	0.0108562	-2.88654	0.00389505	-0.0526144	-0.010059	1.38896	0.499335	1	0	-0.720424	0.804812	0.370798	-0.0462367	0.0166515	0.00550694	-0.0209162	0.0175024	0.232119
soft	ALP Negative	WHR	0.00111579	0.000693176	1.60967	0.10747	-0.000242814	0.00247439	3.42875	0.180076	1.30934	0.416697	-0.0093108	0.0224018	0.67772	0.00201227	0.000922467	0.0291933	0.00165718	0.000997115	0.0965882
soft	Beta Cell 1	ACR	-0.87236	0.807517	-1.0803	0.280009	-2.45506	0.710345	1.09527	0.578315	1	0	0.291453	1.46026	0.841808	-1.8063	1.39218	0.19453	-0.98501	1.35009	0.465678
soft	Beta Cell 1	ALT	-0.0554153	0.400968	-0.138204	0.890084	-0.84	0.73					-0.0554153	0.400968	0.890084
soft	Beta Cell 1	Bilirubin	-0.0163844	0.0847068	-0.193425	0.846634	-0.18	0.15					-0.0163844	0.0847068	0.846634
soft	Beta Cell 1	BMI	-0.323902	0.0597309	-5.42269	5.87092e-08	-0.440972	-0.206832	6.91302	0.0315397	1.85917	0.710691	-0.224725	0.0511194	1.12136e-05	-0.324351	0.0549663	3.79733e-09	-0.432952	0.0606121	1.03036e-12
soft	Beta Cell 1	DBP	-0.200017	0.143605	-1.39283	0.163672	-0.481478	0.0814435	6.33765	0.042053	1.78012	0.684426	-0.0942192	0.14015	0.501434	-0.0262915	0.132616	0.842853	-0.490992	0.144363	0.000675864
soft	Beta Cell 1	eGFR	0.246123	0.151128	1.62857	0.103403	-0.0500825	0.542329	1.30533	0.520655	1	0	0.470027	0.247685	0.0577861	0.123557	0.257897	0.631888	0.100462	0.283436	0.72302
soft	Beta Cell 1	FBG	-0.00275624	0.0207573	-0.132784	0.894364	-0.0434397	0.0379273	0.0252569	0.987451	1	0	-0.00782181	0.0427309	0.854766	0.000640685	0.0324452	0.984246	-0.0033076	0.0348514	0.924393
soft	Beta Cell 1	HbA1c	0.00979657	0.0250243	0.391482	0.695441	-0.0392501	0.0588433	9.42498	0.00898237	2.17083	0.787798	0.0316029	0.0230398	0.170219	0.0373648	0.0174142	0.0319382	-0.0399713	0.020263	0.0485907
soft	Beta Cell 1	HDLC	0.0110584	0.00388022	2.84993	0.00437285	0.00345327	0.0186634	4.47036	0.106973	1.49505	0.552609	0.00452635	0.00472349	0.337969	0.0101515	0.0043059	0.0184246	0.0181058	0.00443696	4.55469e-05
soft	Beta Cell 1	HOMA2-B	-1.5268	0.816964	-1.86887	0.0617612	-3.13	0.08					-1.5268	0.816964	0.0617612
soft	Beta Cell 1	HOMA2-IR	-0.045243	0.0227349	-1.99002	0.046701	-0.09	0					-0.045243	0.0227349	0.046701
soft	Beta Cell 1	LDLC	0.0119512	0.00627385	1.90493	0.0567892	-0.000345278	0.0242478	0.379331	0.827236	1	0	0.00465642	0.0133981	0.728195	0.0139905	0.00966457	0.147777	0.0139979	0.0104663	0.181141
soft	Beta Cell 1	SBP	-0.0519671	0.227188	-0.228741	0.81907	-0.497247	0.393312	5.68377	0.0583156	1.68579	0.648121	0.214384	0.249397	0.390038	0.138949	0.217819	0.523554	-0.504712	0.232932	0.0302944
soft	Beta Cell 1	TC	0.0124508	0.00730945	1.70339	0.0884959	-0.00187545	0.0267771	0.0552574	0.972749	1	0	0.0143444	0.0148971	0.335637	0.0132527	0.0113715	0.243889	0.0101506	0.0124251	0.413998
soft	Beta Cell 1	TG	-0.0312867	0.0160875	-1.94478	0.0518016	-0.0628177	0.000244295	4.15612	0.125173	1.44155	0.518782	-0.00394678	0.0249207	0.874168	-0.0220429	0.0166428	0.185394	-0.0599504	0.0175411	0.000636124
soft	Beta Cell 1	WHR	-0.00264442	0.000513304	-5.15176	2.58051e-07	-0.00365048	-0.00163836	1.08443	0.581459	1	0	-0.00201722	0.000789354	0.010627	-0.00310826	0.000919758	0.000731099	-0.00309248	0.000995868	0.00191256
soft	Beta Cell 2	ACR	-2.08423	0.801488	-2.60045	0.00931027	-3.65511	-0.513339	0.844993	0.655409	1	0	-1.10843	1.44803	0.444021	-2.95404	1.38264	0.0326822	-2.10532	1.34027	0.116295
soft	Beta Cell 2	ALT	-0.655179	0.398425	-1.64442	0.100146	-1.44	0.13					-0.655179	0.398425	0.100146
soft	Beta Cell 2	Bilirubin	-0.102459	0.0842077	-1.21674	0.223753	-0.27	0.06					-0.102459	0.0842077	0.223753
soft	Beta Cell 2	BMI	-0.317505	0.0566671	-5.603	2.10679e-08	-0.428571	-0.20644	6.13891	0.0464465	1.75199	0.674209	-0.248752	0.0509107	1.05562e-06	-0.278196	0.0547327	3.823e-07	-0.436019	0.0603412	5.6481e-13
soft	Beta Cell 2	DBP	-0.203483	0.0797551	-2.55135	0.0107306	-0.359801	-0.0471662	1.11687	0.572105	1	0	-0.207712	0.139363	0.136162	-0.106843	0.132019	0.418374	-0.313173	0.143818	0.02948
soft	Beta Cell 2	eGFR	0.154539	0.150395	1.02755	0.30416	-0.14023	0.449309	0.381839	0.826199	1	0	0.255529	0.246485	0.299922	0.15161	0.25636	0.554277	0.0244013	0.282441	0.931156
soft	Beta Cell 2	FBG	-0.00775598	0.0206696	-0.375237	0.707484	-0.0482676	0.0327556	0.294687	0.862997	1	0	-0.00541358	0.0425055	0.898658	0.00336374	0.0322799	0.91701	-0.0222177	0.0347637	0.522781
soft	Beta Cell 2	HbA1c	-0.0075043	0.0119831	-0.626241	0.531157	-0.0309907	0.0159821	2.07135	0.354987	1.01768	0.0344464	-0.0283082	0.022924	0.216928	0.0107232	0.0172976	0.535328	-0.015117	0.0202204	0.454728
soft	Beta Cell 2	HDLC	0.0128404	0.00319944	4.01332	5.98708e-05	0.00656958	0.0191111	3.03189	0.219601	1.23124	0.340344	0.012672	0.00468936	0.00690578	0.00765229	0.00428471	0.0741539	0.0183596	0.00441355	3.23392e-05
soft	Beta Cell 2	HOMA2-B	-2.68052	0.801824	-3.34303	0.000841338	-4.25	-1.11					-2.68052	0.801824	0.000841338
soft	Beta Cell 2	HOMA2-IR	-0.0510196	0.0223432	-2.28345	0.0224903	-0.09	-0.01					-0.0510196	0.0223432	0.0224903
soft	Beta Cell 2	LDLC	0.0130304	0.00624032	2.08809	0.0367895	0.000799565	0.0252612	0.099699	0.951373	1	0	0.0146643	0.0132914	0.269949	0.0144136	0.00962505	0.134309	0.0104032	0.0104118	0.317756
soft	Beta Cell 2	SBP	-0.136676	0.133511	-1.02371	0.305974	-0.398352	0.125	0.786328	0.674918	1	0	-0.321845	0.248007	0.194432	-0.0623545	0.216856	0.773709	-0.0595095	0.232008	0.797576
soft	Beta Cell 2	TC	0.0116212	0.00727313	1.59783	0.110082	-0.00263388	0.0258763	1.05812	0.589159	1	0	0.0249265	0.0148226	0.0926885	0.00716104	0.0113119	0.52672	0.00770946	0.0123677	0.533077
soft	Beta Cell 2	TG	-0.0319818	0.0205093	-1.55939	0.118905	-0.0721792	0.00821556	6.00314	0.0497091	1.7325	0.666841	0.0158718	0.0247908	0.522049	-0.0455132	0.0165459	0.005963	-0.0560683	0.0174618	0.0013308
soft	Beta Cell 2	WHR	-0.00290849	0.000518523	-5.60918	2.03291e-08	-0.00392477	-0.0018922	1.87099	0.392391	1	0	-0.00210496	0.000785543	0.00739064	-0.0033493	0.000914691	0.000252779	-0.00366303	0.000991785	0.000223922
soft	Bilirubin	ACR	0.222721	0.801429	0.277904	0.781086	-1.34805	1.79349	1.23069	0.540454	1	0	0.812233	1.44418	0.573854	-1.01397	1.3709	0.459553	0.907352	1.3541	0.502842
soft	Bilirubin	ALT	-0.254185	0.397502	-0.639458	0.522551	-1.03	0.53					-0.254185	0.397502	0.522551
soft	Bilirubin	Bilirubin	1.0535	0.0828097	12.7219	1.43747e-36	0.89	1.22					1.0535	0.0828097	1.43747e-36
soft	Bilirubin	BMI	-0.0115677	0.0364187	-0.31763	0.750765	-0.0829471	0.0598117	2.51987	0.283672	1.12247	0.206308	0.0527582	0.0508571	0.2996	-0.0457963	0.05482	0.403526	-0.0556355	0.0605201	0.357984
soft	Bilirubin	DBP	0.0636388	0.0796528	0.798953	0.424318	-0.0924778	0.219756	1.80146	0.406273	1	0	-0.0261229	0.139234	0.851182	0.0102033	0.131885	0.938335	0.222298	0.143532	0.121496
soft	Bilirubin	eGFR	0.0737318	0.171861	0.42902	0.667909	-0.263109	0.410573	2.52717	0.282638	1.12409	0.208602	0.307005	0.246271	0.212588	-0.245001	0.256404	0.339348	0.155737	0.281679	0.580363
soft	Bilirubin	FBG	0.00330721	0.0206504	0.160152	0.872761	-0.0371669	0.0437813	0.966051	0.616914	1	0	0.039363	0.0424677	0.354019	-0.0109516	0.0323561	0.73502	-0.00429038	0.0345996	0.901319
soft	Bilirubin	HbA1c	0.00600323	0.0205764	0.291753	0.770475	-0.0343257	0.0463322	5.96806	0.0505885	1.72744	0.664883	0.0508471	0.0228986	0.0264195	-0.00958587	0.0172883	0.579275	-0.0179739	0.0201726	0.372966
soft	Bilirubin	HDLC	0.00132608	0.00307133	0.431762	0.665914	-0.00469361	0.00734577	2.89332	0.235355	1.20277	0.308753	-0.00462059	0.00468036	0.32357	0.00181072	0.00428399	0.672549	0.00629887	0.00441752	0.153959
soft	Bilirubin	HOMA2-B	-0.0975913	0.826683	-0.118052	0.906037	-1.72	1.52					-0.0975913	0.826683	0.906037
soft	Bilirubin	HOMA2-IR	-0.0321514	0.0229984	-1.39799	0.162246	-0.08	0.01					-0.0321514	0.0229984	0.162246
soft	Bilirubin	LDLC	0.00300104	0.00623918	0.480999	0.630517	-0.00922753	0.0152296	0.797145	0.671278	1	0	-0.00450309	0.0132379	0.733744	0.0011139	0.00961042	0.907731	0.00991266	0.0104511	0.342928
soft	Bilirubin	SBP	0.257524	0.157855	1.6314	0.102806	-0.0518658	0.566915	2.85543	0.239857	1.19487	0.29958	-0.00981831	0.247786	0.968394	0.208326	0.216611	0.336209	0.553777	0.231382	0.0167281
soft	Bilirubin	TC	0.00150678	0.00748338	0.201351	0.840424	-0.0131604	0.0161739	2.44414	0.29462	1.10547	0.181716	-0.0175961	0.0147834	0.233992	0.00413074	0.0113081	0.714906	0.0119933	0.0123579	0.331841
soft	Bilirubin	TG	-0.0157406	0.0108066	-1.45657	0.145234	-0.0369212	0.00543995	0.549849	0.759629	1	0	-0.0321661	0.0247497	0.193769	-0.0111869	0.0165482	0.49905	-0.0126024	0.0174645	0.470571
soft	Bilirubin	WHR	0.00011013	0.000782558	0.140731	0.888083	-0.00142366	0.00164392	4.6396	0.0982934	1.52309	0.568928	0.00149178	0.000783921	0.0570929	-0.000421349	0.000911852	0.64404	-0.00100135	0.000990165	0.311927
soft	Cholesterol	ACR	1.07413	0.803712	1.33646	0.1814	-0.50112	2.64937	0.478142	0.787359	1	0	1.40558	1.45188	0.333031	1.5469	1.37959	0.262221	0.327504	1.3505	0.808399
soft	Cholesterol	ALT	-0.0554322	0.39961	-0.138716	0.88968	-0.84	0.73					-0.0554322	0.39961	0.88968
soft	Cholesterol	Bilirubin	-0.0317206	0.0844439	-0.375641	0.707198	-0.2	0.13					-0.0317206	0.0844439	0.707198
soft	Cholesterol	BMI	0.0575215	0.033887	1.69745	0.0896111	-0.00889572	0.123939	2.11349	0.347586	1.02798	0.0536968	0.111976	0.0508269	0.0276266	0.00459221	0.0548334	0.933259	0.0465268	0.0604907	0.441833
soft	Cholesterol	DBP	-0.0162843	0.104342	-0.156066	0.875981	-0.220792	0.188223	3.44989	0.178183	1.31337	0.420271	0.121917	0.139178	0.381077	0.0478524	0.132022	0.717022	-0.23059	0.14359	0.108355
soft	Cholesterol	eGFR	-0.256006	0.15029	-1.70341	0.0884917	-0.55057	0.0385578	0.382553	0.825904	1	0	-0.203647	0.246287	0.408343	-0.189942	0.257112	0.460085	-0.402601	0.281053	0.152065
soft	Cholesterol	FBG	0.0346415	0.0206357	1.67872	0.0932072	-0.00580372	0.0750867	0.539636	0.763519	1	0	0.0596346	0.0424348	0.159977	0.0334324	0.0323131	0.300876	0.0194713	0.0346006	0.573631
soft	Cholesterol	HbA1c	0.0113242	0.0171234	0.661325	0.508404	-0.0222372	0.0448855	4.34845	0.113696	1.47453	0.540066	0.0437725	0.0229008	0.0560011	0.0132118	0.0172892	0.444796	-0.0194566	0.0201516	0.334334
soft	Cholesterol	HDLC	0.0110156	0.00259077	4.25188	2.11986e-05	0.00593783	0.0160935	2.06729	0.355708	1.01668	0.032549	0.00698332	0.00468823	0.136397	0.00975299	0.00428274	0.0228025	0.015914	0.0044007	0.000301604
soft	Cholesterol	HOMA2-B	-1.03737	0.821827	-1.26227	0.206973	-2.65	0.57					-1.03737	0.821827	0.206973
soft	Cholesterol	HOMA2-IR	-0.0366864	0.0228678	-1.60428	0.108783	-0.08	0.01					-0.0366864	0.0228678	0.108783
soft	Cholesterol	LDLC	-0.019866	0.00623453	-3.18645	0.00144031	-0.0320855	-0.00764656	1.23719	0.538702	1	0	-0.0286451	0.0133222	0.0315826	-0.0120355	0.0096171	0.210808	-0.0237275	0.0103803	0.0223031
soft	Cholesterol	SBP	-0.19141	0.16739	-1.1435	0.252833	-0.519489	0.136669	3.20545	0.201347	1.26599	0.376063	0.159219	0.247665	0.520326	-0.26391	0.216829	0.223596	-0.433541	0.231525	0.0611836
soft	Cholesterol	TC	-0.0281857	0.00849298	-3.31871	0.00090434	-0.0448317	-0.0115398	2.84209	0.241461	1.19208	0.296294	-0.048278	0.0147753	0.00109127	-0.0171928	0.0113057	0.128381	-0.0253542	0.0123191	0.0396261
soft	Cholesterol	TG	-0.0414511	0.0107917	-3.84102	0.000122523	-0.0626024	-0.0202998	1.10522	0.575447	1	0	-0.0497111	0.0247624	0.0447386	-0.0282644	0.0165444	0.0876101	-0.0519265	0.0174016	0.00285759
soft	Cholesterol	WHR	0.000756059	0.000685119	1.10354	0.269791	-0.00058675	0.00209887	3.50937	0.172962	1.32465	0.430097	0.00188415	0.000785976	0.0165511	0.00050492	0.000911221	0.579523	-0.000421949	0.000990449	0.670115
soft	Hyper Insulin	ACR	-0.455724	1.35654	-0.335947	0.736911	-3.11449	2.20304	5.68186	0.0583712	1.68551	0.648003	-2.07326	1.45035	0.152918	2.2434	1.38918	0.10639	-1.55934	1.34069	0.244855
soft	Hyper Insulin	ALT	-0.385325	0.397186	-0.970139	0.33202	-1.16	0.39					-0.385325	0.397186	0.33202
soft	Hyper Insulin	Bilirubin	-0.108252	0.083931	-1.28978	0.197181	-0.27	0.06					-0.108252	0.083931	0.197181
soft	Hyper Insulin	BMI	-0.0345296	0.031762	-1.08714	0.276977	-0.096782	0.0277228	0.3437	0.842105	1	0	-0.0449505	0.0508776	0.377	-0.0471298	0.0548177	0.389955	-0.00429617	0.0606169	0.943501
soft	Hyper Insulin	DBP	-0.018025	0.0797281	-0.226081	0.821139	-0.174289	0.138239	0.636009	0.7276	1	0	-0.0873782	0.139296	0.530497	0.061901	0.131978	0.639068	-0.0389715	0.143786	0.786372
soft	Hyper Insulin	eGFR	0.024433	0.150334	0.162525	0.870892	-0.270216	0.319082	0.683666	0.710467	1	0	0.184842	0.246227	0.452864	-0.0839892	0.256475	0.743319	-0.0552415	0.28227	0.844849
soft	Hyper Insulin	FBG	0.0328115	0.0206515	1.58882	0.112101	-0.0076647	0.0732876	1.14069	0.565331	1	0	0.0439106	0.0424461	0.300943	0.00685837	0.0322621	0.831659	0.0554646	0.0347323	0.110342
soft	Hyper Insulin	HbA1c	0.00500694	0.0113772	0.440085	0.659875	-0.017292	0.0273059	0.559623	0.755926	1	0	0.00963061	0.0229016	0.67412	-0.00452033	0.017287	0.793725	0.0143352	0.0201104	0.475987
soft	Hyper Insulin	HDLC	-0.00718212	0.00563196	-1.27524	0.202223	-0.0182206	0.00385631		0.00865788	2.17929	0.789442	-0.0148362	0.00468322	0.00154293	-0.0106654	0.00427957	0.0127213	0.00381569	0.00442387	0.388438
soft	Hyper Insulin	HOMA2-B	-0.52471	0.817175	-0.642103	0.520867	-2.13	1.08					-0.52471	0.817175	0.520867
soft	Hyper Insulin	HOMA2-IR	0.00485548	0.0227447	0.213477	0.830973	-0.04	0.05	9.49857				0.00485548	0.0227447	0.830973
soft	Hyper Insulin	LDLC	-0.00590125	0.00669373	-0.881609	0.377988	-0.0190207	0.00721822	2.30121	0.316446	1.07266	0.13089	0.00537051	0.0132769	0.68586	-0.00161002	0.00961007	0.866955	-0.0181458	0.0104182	0.0816105
soft	Hyper Insulin	SBP	0.0693292	0.202599	0.342199	0.732201	-0.327757	0.466416	4.57911	0.101312	1.51313	0.563234	-0.159106	0.247888	0.520999	-0.109549	0.216778	0.613331	0.473863	0.231774	0.0409506
soft	Hyper Insulin	TC	-0.0117023	0.00726894	-1.6099	0.107419	-0.0259491	0.00254458	1.65536	0.437063	1	0	-0.00104206	0.0148118	0.943915	-0.00756776	0.0112983	0.503	-0.0240944	0.0123711	0.0515095
soft	Hyper Insulin	TG	-0.00146692	0.0172512	-0.0850329	0.932235	-0.0352787	0.0323449	4.90037	0.0862774	1.56531	0.591868	0.0186245	0.0247558	0.451882	0.0148665	0.0165353	0.368645	-0.0331179	0.0174828	0.0582362
soft	Hyper Insulin	WHR	-0.0014509	0.000510521	-2.842	0.00448311	-0.00245151	-0.0004503	0.480169	0.786561	1	0	-0.00182181	0.000784191	0.0202031	-0.00136634	0.000912144	0.134203	-0.000952318	0.000995639	0.338877
soft	Lipodystrophy 1	ACR	0.568349	0.806911	0.704352	0.481214	-1.01317	2.14986	0.627967	0.730531	1	0	1.41342	1.4528	0.330645	-0.181878	1.38815	0.895763	0.55109	1.35693	0.684666
soft	Lipodystrophy 1	ALT	0.699688	0.399582	1.75105	0.0799928	-0.08	1.48					0.699688	0.399582	0.0799928
soft	Lipodystrophy 1	Bilirubin	0.116327	0.0844515	1.37744	0.168433	-0.05	0.28					0.116327	0.0844515	0.168433
soft	Lipodystrophy 1	BMI	-0.201603	0.0411958	-4.89377	9.89217e-07	-0.282345	-0.12086	3.27387	0.194575	1.27943	0.389103	-0.140989	0.0508569	0.00558402	-0.276333	0.0549551	5.08011e-07	-0.192433	0.0606836	0.00152692
soft	Lipodystrophy 1	DBP	0.0328306	0.0799058	0.410866	0.681171	-0.123782	0.189443	1.10552	0.575358	1	0	0.14811	0.13937	0.287957	-0.050179	0.132467	0.704847	0.00795965	0.144115	0.955956
soft	Lipodystrophy 1	eGFR	0.148298	0.167714	0.884232	0.376571	-0.180416	0.477012	2.59514	0.273195	1.13911	0.229328	-0.0248536	0.246646	0.919739	0.00805357	0.257181	0.97502	0.5282	0.282715	0.0617718
soft	Lipodystrophy 1	FBG	0.019518	0.0396258	0.492558	0.622325	-0.0581471	0.0971831	6.92507	0.0313502	1.86079	0.711194	0.0955421	0.0424809	0.0245447	-0.0444086	0.0324077	0.170637	0.0184807	0.0348144	0.595556
soft	Lipodystrophy 1	HbA1c	0.0283822	0.0187698	1.51212	0.130503	-0.00840592	0.0651702	5.09056	0.0784511	1.59539	0.607116	0.0698204	0.0229222	0.00232934	0.00798537	0.017337	0.645103	0.0137396	0.0202793	0.498106
soft	Lipodystrophy 1	HDLC	-0.0144427	0.00339226	-4.25753	2.06699e-05	-0.0210914	-0.00779394	3.4795	0.175564	1.319	0.425204	-0.0215589	0.00468207	4.21922e-06	-0.0110348	0.00429448	0.0102059	-0.0113024	0.00442887	0.0107383
soft	Lipodystrophy 1	HOMA2-B	-1.28046	0.807747	-1.58522	0.113047	-2.86	0.3					-1.28046	0.807747	0.113047
soft	Lipodystrophy 1	HOMA2-IR	0.0299844	0.022484	1.33359	0.182465	-0.01	0.07					0.0299844	0.022484	0.182465
soft	Lipodystrophy 1	LDLC	0.00529771	0.00803908	0.658995	0.509899	-0.0104586	0.021054	3.34831	0.187466	1.29389	0.402684	0.0242071	0.0132555	0.0678733	0.00351464	0.00963895	0.7154	-0.00661075	0.0104564	0.527272
soft	Lipodystrophy 1	SBP	-0.108053	0.133745	-0.807902	0.419147	-0.370189	0.154083	1.92189	0.382531	1	0	0.129633	0.248012	0.601209	-0.322524	0.217548	0.138245	-0.0717855	0.232388	0.757407
soft	Lipodystrophy 1	TC	0.00781561	0.0118251	0.660932	0.508656	-0.0153612	0.0309925	4.96286	0.0836235	1.57526	0.597007	0.0326688	0.0148038	0.0273676	0.00452522	0.0113405	0.689882	-0.0101352	0.0123946	0.413558
soft	Lipodystrophy 1	TG	0.0478862	0.0140579	3.40636	0.00065835	0.0203333	0.0754391	3.48373	0.175193	1.3198	0.425903	0.0872334	0.0247728	0.000432579	0.0364211	0.0165906	0.028179	0.0351476	0.0175103	0.0447715
soft	Lipodystrophy 1	WHR	4.26891e-05	0.000687786	0.0620675	0.950509	-0.00130535	0.00139073	3.39896	0.182778	1.30364	0.411585	0.00120304	0.000784931	0.125411	-0.000869932	0.000915085	0.341817	-0.000456936	0.000996183	0.646481
soft	Lipodystrophy 2	ACR	1.01428	0.804713	1.26042	0.207517	-0.562931	2.59149	0.22882	0.891892	1	0	1.51726	1.44936	0.295212	1.02206	1.39551	0.463961	0.574976	1.34266	0.6685
soft	Lipodystrophy 2	ALT	0.964039	0.398124	2.42146	0.0154902	0.18	1.74					0.964039	0.398124	0.0154902
soft	Lipodystrophy 2	Bilirubin	0.153676	0.0841537	1.82613	0.0678843	-0.01	0.32					0.153676	0.0841537	0.0678843
soft	Lipodystrophy 2	BMI	-0.190948	0.0317772	-6.00898	1.86692e-09	-0.253231	-0.128666	0.00816699	0.995925	1	0	-0.189245	0.0508443	0.000199434	-0.194849	0.0549676	0.000395686	-0.188793	0.0605768	0.00183882
soft	Lipodystrophy 2	DBP	-0.0656732	0.0798302	-0.822661	0.410701	-0.222138	0.0907911	0.479895	0.786669	1	0	-0.137633	0.139238	0.322959	-0.00525475	0.13235	0.968331	-0.0598461	0.14397	0.677656
soft	Lipodystrophy 2	eGFR	-0.130585	0.150545	-0.867415	0.385715	-0.425647	0.164478	0.0623518	0.969305	1	0	-0.090472	0.246272	0.713359	-0.178754	0.257134	0.48697	-0.124883	0.282722	0.65871
soft	Lipodystrophy 2	FBG	0.0213449	0.0207012	1.0311	0.302496	-0.0192287	0.0619184	1.17207	0.556531	1	0	0.0584022	0.0424351	0.168789	0.0189068	0.0323785	0.559288	-0.0007893	0.0348298	0.981921
soft	Lipodystrophy 2	HbA1c	0.00448371	0.0188683	0.237631	0.812167	-0.0324975	0.0414649	5.18244	0.0749287	1.60973	0.614081	0.0355845	0.0229007	0.12027	0.0116394	0.0173104	0.501357	-0.0315647	0.0202458	0.119039
soft	Lipodystrophy 2	HDLC	-0.00449313	0.00351264	-1.27913	0.20085	-0.0113778	0.00239151	3.71425	0.156121	1.36276	0.461534	-0.0116767	0.00468443	0.0127059	-0.00249748	0.00429286	0.560739	0.000229722	0.0044342	0.958685
soft	Lipodystrophy 2	HOMA2-B	0.497934	0.793959	0.627154	0.530618	-1.06	2.05					0.497934	0.793959	0.530618
soft	Lipodystrophy 2	HOMA2-IR	0.032842	0.0220885	1.48684	0.137188	-0.01	0.08					0.032842	0.0220885	0.137188
soft	Lipodystrophy 2	LDLC	0.0102226	0.00625348	1.6347	0.102112	-0.00203402	0.0224792	0.93317	0.62714	1	0	0.0143577	0.0132936	0.280164	0.0149189	0.00963697	0.12165	0.00213051	0.0104569	0.838563
soft	Lipodystrophy 2	SBP	0.00421704	0.133623	0.0315592	0.974824	-0.257679	0.266113	0.521125	0.770618	1	0	0.0956556	0.247756	0.699446	0.0519408	0.217388	0.811166	-0.130486	0.232153	0.574092
soft	Lipodystrophy 2	TC	-0.000819326	0.00727992	-0.112546	0.91039	-0.0150877	0.0134491	0.409534	0.814837	1	0	-0.00723331	0.0147891	0.62479	0.00429535	0.0113251	0.704494	-0.00245073	0.0124035	0.843378
soft	Lipodystrophy 2	TG	-0.0171604	0.0108293	-1.58464	0.113049	-0.0383854	0.00406451	0.834933	0.658714	1	0	-0.033643	0.0247585	0.174246	-0.0193991	0.0165728	0.241826	-0.00641555	0.0175281	0.714368
soft	Lipodystrophy 2	WHR	-0.00324665	0.000513898	-6.31769	2.65498e-10	-0.00425387	-0.00223943	1.80053	0.406463	1	0	-0.00250517	0.000783666	0.00139722	-0.00411472	0.000914956	7.01872e-06	-0.003409	0.000996453	0.000629131
soft	Liver-Lipid	ACR	-1.00533	1.08513	-0.926462	0.354206	-3.13215	1.12149	3.6271	0.163074	1.34668	0.448596	-3.26991	1.45283	0.0244408	0.0668441	1.39693	0.961837	0.0479057	1.34826	0.971657
soft	Liver-Lipid	ALT	-0.212263	0.398004	-0.533318	0.593835	-0.99	0.57					-0.212263	0.398004	0.593835
soft	Liver-Lipid	Bilirubin	0.038135	0.0841082	0.453404	0.650276	-0.13	0.2					0.038135	0.0841082	0.650276
soft	Liver-Lipid	BMI	0.0255074	0.0317779	0.802677	0.422161	-0.0367761	0.0877909	1.95225	0.376768	1	0	-0.0225282	0.0508906	0.658014	0.0302955	0.0548932	0.581036	0.0877471	0.0606035	0.147704
soft	Liver-Lipid	DBP	-0.050797	0.118493	-0.428692	0.668147	-0.283039	0.181445	4.38769	0.111487	1.48116	0.544179	-0.253227	0.139221	0.0689779	-0.0586834	0.132011	0.65667	0.166101	0.143781	0.248045
soft	Liver-Lipid	eGFR	0.149238	0.150406	0.992235	0.321083	-0.145553	0.444029	0.0398696	0.980263	1	0	0.12374	0.246347	0.615474	0.138151	0.256559	0.590267	0.19604	0.282456	0.487678
soft	Liver-Lipid	FBG	0.0894236	0.035387	2.52702	0.0115034	0.0200665	0.158781	5.41765	0.0666152	1.64585	0.630836	0.169016	0.0424195	6.84551e-05	0.0553125	0.0323289	0.0871421	0.0567129	0.0347147	0.102382
soft	Liver-Lipid	HbA1c	0.0423812	0.0195121	2.17205	0.029852	0.00413822	0.0806242	5.93164	0.0515181	1.72216	0.662825	0.0587898	0.0228999	0.010275	0.00727022	0.0173039	0.67439	0.0662463	0.0201859	0.00103819
soft	Liver-Lipid	HDLC	0.00890197	0.00257201	3.46109	0.000537984	0.00386092	0.013943	0.244554	0.884903	1	0	0.00884071	0.00468352	0.0591256	0.0103773	0.0042816	0.0153907	0.00735596	0.00442684	0.0966356
soft	Liver-Lipid	HOMA2-B	-1.55835	0.79959	-1.94894	0.0514181	-3.13	0.01					-1.55835	0.79959	0.0514181
soft	Liver-Lipid	HOMA2-IR	0.00348657	0.022271	0.156552	0.875611	-0.04	0.05					0.00348657	0.022271	0.875611
soft	Liver-Lipid	LDLC	0.0241395	0.00829291	2.91086	0.00360437	0.00788569	0.0403933	3.31162	0.190937	1.28678	0.396066	0.0192405	0.0132862	0.147626	0.0377857	0.0096113	8.5359e-05	0.0128762	0.0104397	0.217487
soft	Liver-Lipid	SBP	0.0913133	0.273767	0.333544	0.738724	-0.44526	0.627887	8.0523	0.0178429	2.00653	0.751624	-0.473553	0.247743	0.0559919	0.340176	0.216794	0.116669	0.381671	0.231824	0.0997405
soft	Liver-Lipid	TC	-0.0141316	0.0111294	-1.26976	0.20417	-0.0359448	0.00768154	4.65546	0.0975169	1.52569	0.570397	-0.0227672	0.0148021	0.124077	0.00568327	0.0113078	0.615266	-0.0281047	0.0123801	0.0232372
soft	Liver-Lipid	TG	-0.100723	0.0107895	-9.33533	1.00678e-20	-0.12187	-0.0795763	0.691035	0.707854	1	0	-0.119138	0.0247195	1.47393e-06	-0.095028	0.0165053	8.93688e-09	-0.0980117	0.0174531	2.0541e-08
soft	Liver-Lipid	WHR	-0.00164576	0.000510036	-3.22675	0.00125205	-0.00264541	-0.000646105	0.839481	0.657217	1	0	-0.00159439	0.000784172	0.0420751	-0.00112408	0.000915084	0.219352	-0.00234764	0.000988344	0.0175751
soft	Obesity	ACR	2.58973	0.806806	3.20985	0.00132803	1.00842	4.17104	1.68714	0.430173	1	0	3.65139	1.45474	0.0121006	3.07413	1.38699	0.0267064	1.20958	1.35594	0.372406
soft	Obesity	ALT	-0.174028	0.398061	-0.437189	0.661991	-0.95	0.61					-0.174028	0.398061	0.661991
soft	Obesity	Bilirubin	-0.0247927	0.0841218	-0.294724	0.768216	-0.19	0.14					-0.0247927	0.0841218	0.768216
soft	Obesity	BMI	0.37837	0.0316905	11.9395	7.36462e-33	0.316257	0.440482	0.229157	0.891742	1	0	0.364393	0.0507215	7.58398e-13	0.398524	0.0546541	3.42313e-13	0.373517	0.0606058	7.63624e-10
soft	Obesity	DBP	0.286829	0.0907641	3.16016	0.00157682	0.108935	0.464724	2.65536	0.265092	1.15225	0.246806	0.41307	0.139457	0.00306866	0.335319	0.131991	0.0110934	0.0985362	0.144249	0.494573
soft	Obesity	eGFR	-0.349549	0.150547	-2.32185	0.0202408	-0.644616	-0.0544814	1.99422	0.368944	1	0	-0.57042	0.246441	0.0206666	-0.364171	0.256397	0.155557	-0.0402119	0.283468	0.887198
soft	Obesity	FBG	0.0543683	0.0206798	2.62906	0.00856217	0.0138367	0.0948998	1.47832	0.477516	1	0	0.07615	0.0424986	0.0732113	0.0241852	0.0323049	0.454092	0.0747203	0.0347847	0.031751
soft	Obesity	HbA1c	0.0269231	0.0143638	1.87437	0.0608788	-0.00122939	0.0550757	3.25661	0.196262	1.27605	0.385864	0.0592009	0.0229183	0.00981429	0.0228997	0.0173036	0.185747	0.00452929	0.0202336	0.822883
soft	Obesity	HDLC	-0.0109833	0.00257924	-4.25835	2.05943e-05	-0.0160385	-0.0059281	1.95014	0.377165	1	0	-0.0163737	0.00469498	0.000491108	-0.00928494	0.00428564	0.030308	-0.00797068	0.00443651	0.072453
soft	Obesity	HOMA2-B	-0.750357	0.795717	-0.942995	0.345778	-2.31	0.81					-0.750357	0.795717	0.345778
soft	Obesity	HOMA2-IR	0.0505067	0.022126	2.28269	0.0225354	0.01	0.09					0.0505067	0.022126	0.0225354
soft	Obesity	LDLC	-0.00906689	0.00625713	-1.44905	0.147324	-0.0213306	0.00319685	0.114316	0.944445	1	0	-0.0111566	0.0133183	0.40224	-0.00659805	0.00963676	0.493574	-0.0106582	0.0104622	0.308376
soft	Obesity	SBP	0.692011	0.133546	5.18181	2.19745e-07	0.430265	0.953757	1.44439	0.485685	1	0	0.750266	0.247897	0.00248432	0.840694	0.216656	0.000105353	0.469367	0.232531	0.0435854
soft	Obesity	TC	-0.0117386	0.00728355	-1.61166	0.107037	-0.0260141	0.00253691	0.258637	0.878694	1	0	-0.0151445	0.014833	0.307295	-0.0140073	0.0113117	0.21565	-0.00666104	0.0124133	0.591564
soft	Obesity	TG	0.0218125	0.017404	1.2533	0.210096	-0.0122988	0.0559237	4.63928	0.0983092	1.52304	0.568898	0.0651878	0.0248041	0.00860815	0.00354089	0.0165553	0.830645	0.00908512	0.0175422	0.604549
soft	Obesity	WHR	0.00281489	0.000512008	5.49775	3.8467e-08	0.00181137	0.0038184	0.238236	0.887703	1	0	0.00305916	0.000784571	9.75889e-05	0.00247115	0.000919959	0.00724836	0.00282413	0.000995803	0.00458817
soft	Proinsulin	ACR	-1.44521	0.816095	-1.77089	0.076579	-3.04473	0.154303	2.09107	0.351504	1.02251	0.0435503	-3.00243	1.44939	0.0383554	-1.40692	1.38512	0.309799	-0.151066	1.33502	0.909911
soft	Proinsulin	ALT	-0.711404	0.39725	-1.79082	0.0733765	-1.49	0.07					-0.711404	0.39725	0.0733765
soft	Proinsulin	Bilirubin	0.0634272	0.0839518	0.75552	0.449969	-0.1	0.23					0.0634272	0.0839518	0.449969
soft	Proinsulin	BMI	-0.137632	0.0317832	-4.33033	1.48885e-05	-0.199926	-0.075338	1.28784	0.525231	1	0	-0.124003	0.0509751	0.0150189	-0.186411	0.0547598	0.000667729	-0.0975591	0.0606786	0.107936
soft	Proinsulin	DBP	-0.233609	0.0822052	-2.84178	0.0044862	-0.394729	-0.0724902	2.18154	0.335958	1.0444	0.0832161	-0.291394	0.139358	0.0365721	-0.330091	0.131816	0.0122976	-0.058455	0.14411	0.685033
soft	Proinsulin	eGFR	0.0967967	0.150423	0.643496	0.519903	-0.198027	0.391621	0.482515	0.785639	1	0	0.202248	0.246491	0.411958	0.109757	0.256529	0.668773	-0.0572826	0.282391	0.839261
soft	Proinsulin	FBG	-0.00257508	0.0206802	-0.124519	0.900904	-0.0431075	0.0379573	1.18799	0.552116	1	0	0.0379167	0.0425063	0.372414	-0.014933	0.0323318	0.644191	-0.0153884	0.034749	0.657896
soft	Proinsulin	HbA1c	0.00925823	0.0158803	0.583	0.559893	-0.0218667	0.0403831	3.8118	0.148689	1.38054	0.475313	0.0461184	0.022919	0.04424	-0.00531748	0.017303	0.758613	-0.00571626	0.0202327	0.777551
soft	Proinsulin	HDLC	0.00609954	0.00402325	1.51607	0.129501	-0.00178589	0.013985	4.82609	0.0895423	1.5534	0.585586	0.0142908	0.0046992	0.00236731	0.000872129	0.00428571	0.838753	0.00366638	0.00442528	0.407419
soft	Proinsulin	HOMA2-B	-0.854854	0.783992	-1.09039	0.275652	-2.39	0.68					-0.854854	0.783992	0.275652
soft	Proinsulin	HOMA2-IR	-0.00977525	0.0218239	-0.447915	0.654255	-0.05	0.03					-0.00977525	0.0218239	0.654255
soft	Proinsulin	LDLC	-0.0040911	0.00775119	-0.527803	0.597636	-0.0192831	0.0111009	3.14517	0.207508	1.25403	0.364104	0.0146596	0.0132964	0.270283	-0.0142582	0.00960788	0.137857	-0.00619367	0.010429	0.552612
soft	Proinsulin	SBP	-0.374313	0.133503	-2.80378	0.00505067	-0.635973	-0.112652	0.476062	0.788178	1	0	-0.474143	0.247972	0.0559131	-0.260227	0.216592	0.229616	-0.41833	0.232319	0.0718086
soft	Proinsulin	TC	-0.0109313	0.00799704	-1.36692	0.17165	-0.0266052	0.0047426	2.38084	0.304094	1.09106	0.159959	0.0044811	0.014848	0.762817	-0.0235013	0.0113034	0.037645	-0.0076607	0.0123784	0.536024
soft	Proinsulin	TG	-0.02771	0.010818	-2.56148	0.0104226	-0.0489128	-0.00650722	0.185283	0.91152	1	0	-0.0369067	0.0248258	0.137166	-0.0269762	0.0165441	0.103031	-0.0239421	0.0174904	0.171097
soft	Proinsulin	WHR	-0.000642246	0.000892024	-0.719988	0.471533	-0.00239058	0.00110609	6.11111	0.0470965	1.74802	0.672727	-0.00224102	0.000784665	0.0043046	-0.000116102	0.000916998	0.899253	0.000662613	0.000989001	0.502903
soft	SHBG-LpA	ACR	-1.15254	0.904571	-1.27413	0.202619	-2.92546	0.620389	2.55467	0.278779	1.13019	0.21712	-2.83132	1.45528	0.0517579	0.389894	1.39317	0.779595	-1.13213	1.35622	0.403892
soft	SHBG-LpA	ALT	-0.0398983	0.399387	-0.0998989	0.920428	-0.82	0.74					-0.0398983	0.399387	0.920428
soft	SHBG-LpA	Bilirubin	0.0588125	0.0843967	0.696858	0.485921	-0.11	0.22					0.0588125	0.0843967	0.485921
soft	SHBG-LpA	BMI	-0.0649307	0.034328	-1.89148	0.0585606	-0.132212	0.00235099	2.45376	0.293206	1.10765	0.184924	-0.0624509	0.0510611	0.221354	-0.124695	0.055045	0.0235249	0.00342742	0.0608786	0.955106
soft	SHBG-LpA	DBP	-0.0358915	0.131627	-0.272675	0.785103	-0.293876	0.222093	5.38874	0.067585	1.64145	0.628856	-0.0629595	0.139719	0.652282	-0.241949	0.132395	0.067674	0.21174	0.144468	0.1428
soft	SHBG-LpA	eGFR	0.0364516	0.15089	0.241578	0.809107	-0.259287	0.332191	0.399518	0.818928	1	0	0.120777	0.247152	0.62509	0.0661529	0.257567	0.797312	-0.110422	0.283102	0.696521
soft	SHBG-LpA	FBG	-0.0343185	0.0207319	-1.65535	0.0978542	-0.0749523	0.0063153	1.50284	0.471697	1	0	-0.0182516	0.0425947	0.668306	-0.0139217	0.0324437	0.667862	-0.068517	0.0348073	0.0490641
soft	SHBG-LpA	HbA1c	-0.00363106	0.0114399	-0.317405	0.750937	-0.0260528	0.0187907	0.146951	0.929159	1	0	-0.00760036	0.0229871	0.740931	0.0013657	0.017353	0.937273	-0.00737791	0.0202951	0.716223
soft	SHBG-LpA	HDLC	0.000871724	0.002583	0.337485	0.735751	-0.00419087	0.00593432	1.08613	0.580965	1	0	-0.00287214	0.00470628	0.5417	0.00376366	0.00430196	0.381676	0.00112555	0.00444117	0.799941
soft	SHBG-LpA	HOMA2-B	0.281428	0.807319	0.348596	0.727423	-1.3	1.86					0.281428	0.807319	0.727423
soft	SHBG-LpA	HOMA2-IR	0.0432863	0.022452	1.92795	0.0539784	0	0.09					0.0432863	0.022452	0.0539784
soft	SHBG-LpA	LDLC	9.4164e-05	0.0125061	0.00752945	0.993992	-0.0244173	0.0246057	8.25366	0.016134	2.03146	0.757683	-0.010258	0.0133329	0.441701	0.0231647	0.00965627	0.0164719	-0.0148416	0.0104782	0.156707
soft	SHBG-LpA	SBP	-0.154023	0.133947	-1.14988	0.250192	-0.416554	0.108508	0.586186	0.745953	1	0	-0.18061	0.248627	0.467603	-0.254808	0.217497	0.241421	-0.0144407	0.233004	0.950584
soft	SHBG-LpA	TC	-3.55169e-05	0.0163301	-0.00217493	0.998265	-0.032042	0.0319709	10.5642	0.0050818	2.29828	0.810681	-0.0124957	0.0148538	0.400245	0.0307376	0.011348	0.00677396	-0.0203029	0.0124222	0.102232
soft	SHBG-LpA	TG	-0.00269056	0.0108569	-0.24782	0.804273	-0.0239697	0.0185886	0.543049	0.762217	1	0	0.00718037	0.0248469	0.772604	0.00171837	0.0166199	0.917655	-0.0125421	0.0175582	0.475061
soft	SHBG-LpA	WHR	0.000237598	0.000512135	0.463937	0.642693	-0.000766168	0.00124137	0.472443	0.789606	1	0	0.000105765	0.000787498	0.893166	-7.06966e-05	0.000916968	0.938548	0.000810233	0.000994606	0.415329

## Sheet: ESM Table 12
Comparison of psPRSs and Total T2D PRS between overweight (reference group), normal weight and underweight groups
			Meta										HKDR			HKDB-P1			HKDB-P2
clustering	PRS	group	Beta	SE	Z	p value	95% CI lower	95% CI upper	Q	pvalue_Q	H	I2	Beta	SE	p value	Beta	SE	p value	Beta	SE	p value
hard	Beta cell+PI	normal weight	0.167507	0.0203851	8.21714	2.08414e-16	0.127553	0.207461	2.46661	0.291328	1.11054	0.189171	0.198117	0.0290973	1.08069e-11	0.132436	0.0301777	1.1592e-05	0.170825	0.0341827	5.98858e-07
hard	Beta cell-PI	normal weight	0.134515	0.0194014	6.93325	4.11267e-12	0.096489	0.172541	2.21769	0.329941	1.05302	0.0981589	0.100541	0.0292101	0.000581407	0.160331	0.0300825	1.01691e-07	0.14673	0.0340592	1.6752e-05
hard	Body fat	normal weight	0.091028	0.0213175	4.27012	1.9537e-05	0.0492466	0.132809	2.72628	0.255856	1.16753	0.266399	0.0611619	0.0292813	0.0367705	0.129459	0.0301852	1.82241e-05	0.0823169	0.0341658	0.0160138
hard	Residual glycaemic	normal weight	0.11547	0.0255437	4.5205	6.1694e-06	0.0654054	0.165535	4.07495	0.130357	1.4274	0.509197	0.10908	0.0290028	0.000170833	0.0761228	0.0301413	0.0115758	0.167397	0.0339926	8.70135e-07
hard	Lipodystrophy	normal weight	0.075461	0.01787	4.22278	2.41311e-05	0.0404365	0.110486	0.752487	0.686435	1	0	0.0561959	0.0291825	0.0541928	0.0917025	0.0301369	0.00235274	0.0809963	0.0341751	0.0178202
hard	Liver/lipid metabolism	normal weight	-0.00774967	0.0179784	-0.431054	0.666429	-0.0429867	0.0274874	0.118969	0.94225	1	0	-0.0157229	0.0293337	0.591978	-0.00244571	0.0303422	0.935759	-0.00360401	0.0343912	0.916543
hard	Metabolic syndrome	normal weight	0.165573	0.0177632	9.32116	1.15081e-20	0.130758	0.200389	1.2326	0.53994	1	0	0.163895	0.0289056	1.49476e-08	0.144616	0.0300084	1.47413e-06	0.194904	0.0340614	1.10687e-08
hard	Obesity	normal weight	-0.154842	0.0178762	-8.66192	4.63875e-18	-0.189879	-0.119805	0.060913	0.970003	1	0	-0.149169	0.0291627	3.23445e-07	-0.158597	0.0301659	1.50697e-07	-0.157819	0.0342078	4.04738e-06
hard	Total	normal weight	0.232653	0.0192644	12.0768	1.4002e-33	0.194895	0.27041	2.55644	0.278532	1.13058	0.217663	0.216433	0.02878	6.27376e-14	0.212996	0.0296942	8.15341e-13	0.277535	0.0334384	1.29561e-16
hard	Beta cell+PI	underweight	0.23022	0.0541266	4.25336	2.10585e-05	0.124134	0.336306	1.40645	0.494987	1	0	0.164955	0.0796193	0.0383273	0.31179	0.0978857	0.00145317	0.252719	0.112354	0.0245314
hard	Beta cell-PI	underweight	0.0498277	0.0541249	0.920605	0.357257	-0.0562552	0.155911	0.0022219	0.99889	1	0	0.0473482	0.0799277	0.553614	0.0532794	0.097577	0.585068	0.0501484	0.111948	0.654197
hard	Body fat	underweight	0.00170162	0.111713	0.0152321	0.987847	-0.217252	0.220655	8.38737	0.0150906	2.04785	0.761546	-0.138492	0.0801226	0.0839507	0.220426	0.0979101	0.0243992	-0.0692309	0.112298	0.537595
hard	Residual glycaemic	underweight	0.050725	0.0539553	0.94013	0.347151	-0.0550254	0.156475	1.14535	0.564016	1	0	0.103884	0.0793605	0.190579	0.0409364	0.0977674	0.675441	-0.041857	0.111729	0.707949
hard	Lipodystrophy	underweight	0.0140067	0.0541743	0.258548	0.795984	-0.0921731	0.120186	0.286653	0.866471	1	0	0.0163477	0.0798522	0.837794	-0.0222519	0.0977532	0.819939	0.0572515	0.112329	0.610297
hard	Liver/lipid metabolism	underweight	-0.00339716	0.0544966	-0.0623371	0.950294	-0.110209	0.103414	0.333369	0.846467	1	0	-0.0244051	0.0802661	0.761099	0.0439214	0.0984194	0.655418	-0.0241523	0.113039	0.830817
hard	Metabolic syndrome	underweight	0.161132	0.0926482	1.73918	0.0820023	-0.0204548	0.342719	5.55551	0.0621779	1.66666	0.639997	0.0968544	0.0790946	0.220798	0.346815	0.0973365	0.000369197	0.035594	0.111955	0.750549
hard	Obesity	underweight	-0.168551	0.0541855	-3.11063	0.0018669	-0.274753	-0.0623493	1.52413	0.466703	1	0	-0.182857	0.0797982	0.0219694	-0.234044	0.0978473	0.0167883	-0.0536696	0.112436	0.633144
hard	Total	underweight	0.14769	0.075895	1.94597	0.0516581	-0.0010619	0.296441	3.89491	0.142637	1.39551	0.486509	0.0673363	0.0787509	0.392555	0.300569	0.0963174	0.00181267	0.0832486	0.109907	0.448816
soft	ALP Negative	normal weight	0.0310557	0.0232116	1.33794	0.180916	-0.0144382	0.0765497	3.35402	0.186932	1.29499	0.403701	-0.00866137	0.0291668	0.766508	0.0367803	0.0301837	0.22306	0.072555	0.0342097	0.0339752
soft	Beta Cell 1	normal weight	0.114589	0.0178492	6.41982	1.36434e-10	0.0796051	0.149573	0.707933	0.701898	1	0	0.10852	0.0291118	0.000195034	0.102273	0.0301688	0.000703001	0.138647	0.0340973	4.84439e-05
soft	Beta Cell 2	normal weight	0.0961841	0.0197536	4.8692	1.12049e-06	0.0574679	0.1349	2.29361	0.317649	1.07089	0.128014	0.12346	0.0292085	2.40518e-05	0.0607112	0.03033	0.0453597	0.104127	0.0342767	0.00239392
soft	Bilirubin	normal weight	-0.0148708	0.0262775	-0.565913	0.571453	-0.0663738	0.0366322	4.25906	0.118893	1.45929	0.530412	-0.061859	0.0293214	0.0349269	0.0232881	0.0303594	0.443061	-0.00323398	0.0343357	0.924964
soft	Cholesterol	normal weight	-0.0128338	0.0179801	-0.713778	0.475365	-0.0480741	0.0224066	0.710653	0.700945	1	0	-0.0139706	0.0293267	0.633823	-0.0290509	0.0303535	0.338561	0.00955656	0.0343978	0.781157
soft	Hyper Insulin	normal weight	0.0278613	0.0179688	1.55053	0.121014	-0.00735701	0.0630795	1.74614	0.417668	1	0	0.0582853	0.0293182	0.0468548	0.00661388	0.0303601	0.827555	0.0133196	0.0343232	0.697984
soft	Lipodystrophy 1	normal weight	0.0753373	0.0179189	4.20434	2.6184e-05	0.0402168	0.110458	1.61691	0.445546	1	0	0.0465679	0.0292938	0.111959	0.098036	0.0302032	0.00117682	0.0854714	0.0342418	0.0125849
soft	Lipodystrophy 2	normal weight	0.0827002	0.017931	4.61213	3.98558e-06	0.0475561	0.117844	0.481817	0.785914	1	0	0.0744377	0.0292892	0.0110637	0.0995532	0.0302271	0.000994774	0.0723319	0.0342989	0.0350002
soft	Liver-Lipid	normal weight	-0.01937	0.0291958	-0.66345	0.507042	-0.0765928	0.0378528	5.15193	0.0760802	1.60498	0.611796	0.0224628	0.0293132	0.443526	-0.00824378	0.0303111	0.785652	-0.0789207	0.0343016	0.0214405
soft	Obesity	normal weight	-0.145305	0.0179016	-8.11687	4.78378e-16	-0.180392	-0.110218	0.513739	0.773469	1	0	-0.133702	0.029241	4.91882e-06	-0.162528	0.030251	8.02805e-08	-0.139186	0.0341364	4.61867e-05
soft	Proinsulin	normal weight	0.0322025	0.0179475	1.79426	0.0727713	-0.00297392	0.0673789	1.19206	0.550995	1	0	0.0151783	0.0292552	0.603901	0.0586947	0.0303604	0.0532467	0.0218056	0.0342754	0.52468
soft	SHBG-LpA	normal weight	-0.0201741	0.0178921	-1.12754	0.259512	-0.055242	0.0148937	0.566563	0.753308	1	0	-0.0108987	0.0292005	0.708986	-0.0130064	0.0302247	0.666975	-0.0420401	0.0341729	0.218668
soft	ALP Negative	underweight	-0.00750368	0.0271271	-0.276612	0.782078	-0.0606718	0.0456645	0.759117	0.684164	1	0	-0.00866137	0.0291668	0.766508	0.0554988	0.0979051	0.570826	-0.0733993	0.112443	0.51393
soft	Beta Cell 1	underweight	0.108313	0.0270766	4.00025	6.3276e-05	0.055244	0.161383	1.35477	0.507945	1	0	0.10852	0.0291118	0.000195034	0.181893	0.0978568	0.0631051	0.00874216	0.112073	0.937828
soft	Beta Cell 2	underweight	0.181158	0.0562982	3.21784	0.00129161	0.070816	0.291501	3.26861	0.195088	1.2784	0.38812	0.12346	0.0292085	2.40518e-05	0.237266	0.0983795	0.0159041	0.29844	0.112663	0.00809653
soft	Bilirubin	underweight	-0.0388398	0.0401382	-0.967651	0.333219	-0.117509	0.0398297	2.74294	0.253734	1.1711	0.270854	-0.061859	0.0293214	0.0349269	-0.0557084	0.098475	0.57161	0.131135	0.112857	0.245302
soft	Cholesterol	underweight	-0.00943104	0.0272761	-0.345762	0.729522	-0.0628913	0.0440292	0.897993	0.638268	1	0	-0.0139706	0.0293267	0.633823	-0.0352139	0.098456	0.720608	0.0920378	0.113061	0.415647
soft	Hyper Insulin	underweight	0.0536486	0.0273936	1.95843	0.0501791	-4.18985e-05	0.107339	1.7595	0.414887	1	0	0.0582853	0.0293182	0.0468548	0.105597	0.0984774	0.283625	-0.0824898	0.112815	0.464692
soft	Lipodystrophy 1	underweight	0.0533423	0.027232	1.95881	0.0501354	-3.15015e-05	0.106716	0.487625	0.783634	1	0	0.0465679	0.0292938	0.111959	0.116153	0.0979684	0.235815	0.0704442	0.112548	0.531403
soft	Lipodystrophy 2	underweight	0.0636277	0.0272327	2.33645	0.0194679	0.0102527	0.117003	1.58246	0.453287	1	0	0.0744377	0.0292892	0.0110637	0.0435395	0.098046	0.657005	-0.0699658	0.112736	0.534876
soft	Liver-Lipid	underweight	-0.0245369	0.0837105	-0.293116	0.769433	-0.188607	0.139533	6.01727	0.0493589	1.73454	0.667624	0.0224628	0.0293132	0.443526	-0.212847	0.0983185	0.0304335	0.104332	0.112745	0.354806
soft	Obesity	underweight	-0.192078	0.0561962	-3.41799	0.000630858	-0.302221	-0.0819355	3.22863	0.199027	1.27056	0.380543	-0.133702	0.029241	4.91882e-06	-0.272323	0.0981233	0.00553062	-0.281631	0.112202	0.0120998
soft	Proinsulin	underweight	-0.0201421	0.0611673	-0.329295	0.741932	-0.140028	0.0997436	4.05697	0.131535	1.42425	0.507021	0.0151783	0.0292552	0.603901	0.0574488	0.0984781	0.559667	-0.210303	0.112658	0.0619917
soft	SHBG-LpA	underweight	-0.0144556	0.0271553	-0.532331	0.594497	-0.0676791	0.0387678	0.939093	0.625286	1	0	-0.0108987	0.0292005	0.708986	-0.095922	0.0980382	0.327906	0.0398492	0.112321	0.722769

[truncated: 5 more sheets: ESM Table 13, ESM Table 14, ESM Table 15, ESM Table 16, ESM Table 17]
